# Supplementary material for: Water-mediated deracemization of a bisporphyrin helicate assisted by diastereoselective encapsulation of chiral guests
Source: Nat Commun. 2019 Mar 29;10:1457. doi: 10.1038/s41467-019-09443-z (PMC6441078; doi:10.1038/s41467-019-09443-z)
Supplement: Supplementary file 3 — Source Data [file 41467_2019_9443_MOESM3_ESM.xlsx]

## Sheet: Fig 5a,b
Figure 4e,f
	e (i)				e (ii)				e (iii)
	Δδ sol	ΔΔGinc			dipole moment	ΔΔGinc			dielectric constant	ΔΔGinc
	0.94	-2.04156			13.5	-2.04156			46.45	-2.04156
	1.52	0.297816			13	0.297816			35.94	0.297816
	0.62	-2.40297			9	-2.40297			20.56	-2.40297
	0.67	-2.59277			12.7	-2.59277			36.71	-2.59277
	0.32	-3.93048			5.8	-3.93048			7.58	-3.93048
	f (i)				f (ii)				f (iii)
	Δδ sol	ΔΔGinc G2	ΔΔGinc G3		dipole moment	ΔΔGinc G2	ΔΔGinc G3		dielectric constant	ΔΔGinc G2	ΔΔGinc G3
	0.94	-2.99522	-3.63147		13.5	-2.99522	-3.63147		46.45	-2.99522	-3.63147
	1.52	-0.947691	-0.708117		13	-0.947691	-0.708117		35.94	-0.947691	-0.708117
	0.62	-1.94749	-1.88242		9	-1.94749	-1.88242		20.56	-1.94749	-1.88242
	0.67	-2.99522	-3.22582		12.7	-2.99522	-3.22582		36.71	-2.99522	-3.22582
	0.32	-3.97938	-4.55297		5.8	-3.97938	-4.55297		7.58	-3.97938	-4.55297
	0.86	-2.77319	-2.70076
	0.61	-2.01327	-2.34937
	0.49	-3.97962	-4.4524
	0.42	-4.97965	-5.33018

## Sheet: SFig1b-e
Supplementary Figure 1b,c															Supplementary Figure 1,d,e
																d			e
	b			c
	time(s)	CD(mdeg)		time	70C	time	80C	time	90C	time	100C	time	110C			1/T	ln(k/T)		1/T	ln(k)
	0	60.8481		0	0	0	0	0	0	0	0	0	0			0.00291418	-19.1743		0.00291418	-13.3362
	10	60.7143		10	-0.00296292	10	-0.00129268	10	-0.00628531	10	0.0049282	10	-0.00920522			0.00283166	-17.9686		0.00283166	-12.1017
	20	60.7086		20	-0.00456177	20	0.000312181	20	0.000532608	20	0.00862799	20	-0.00494246			0.00275368	-16.8683		0.00275368	-10.9735
	30	60.2842		30	0.00256114	30	3.90286e-06	30	0.00369923	30	0.000139894	30	0.000844781			0.00267989	-15.9132		0.00267989	-9.99123
	40	59.3033		40	-0.004625	40	-0.00872967	40	-0.00189537	40	-0.00504049	40	-0.0138674			0.00260994	-15.1856		0.00260994	-9.2372
	50	57.6725		50	-0.00119398	50	-0.00101526	50	0.00162588	50	-0.0136991	50	-0.0207645
	60	55.7726		60	-0.00249638	60	-0.00468268	60	-0.00788326	60	0.00170363	60	-0.0161344
	70	53.7222		70	-0.00411097	70	-0.00168746	70	-0.00613964	70	0.00348279	70	-0.0174816
	80	51.4713		80	-0.00143788	80	-0.00601284	80	0.000445789	80	-0.00841204	80	-0.0384208
	90	49.3696		90	-0.000788523	90	-0.00627595	90	-0.0206355	90	-0.00100607	90	-0.0116874
	100	47.4284		100	-0.00262534	100	-0.00558496	100	-0.00999834	100	-0.00113737	100	-0.0304245
	110	45.3908		110	-0.00437208	110	-0.00548292	110	-0.00372459	110	-0.0156157	110	-0.0227811
	120	43.4852		120	-0.00502376	120	-0.000984006	120	-0.00404432	120	-0.00958551	120	-0.00301435
	130	41.7851		130	-0.00314136	130	0.000827065	130	-0.0130972	130	-0.0042323	130	-0.0191441
	140	40.1261		140	-0.00361918	140	-0.000566076	140	-0.0178786	140	-0.00146132	140	-0.040477
	150	39.2277		150	-0.00267474	150	-0.00512979	150	-0.0119011	150	-0.000349822	150	-0.0398826
	160	38.3204		160	-0.000139589	160	0.000218537	160	-0.00921489	160	-0.0143021	160	-0.070631
	170	37.7339		170	0.00414865	170	-0.00465915	170	-0.00581341	170	-0.00249515	170	-0.0586371
	180	37.1974		180	0.000276383	180	-0.00963561	180	0.000179497	180	-0.00584053	180	-0.0644614
	190	37.1167		190	-0.00144062	190	-0.00424752	190	-0.0116843	190	-0.0134952	190	-0.0597164
	200	36.6593		200	-0.00342143	200	-0.00654305	200	-0.00858973	200	-0.0306402	200	-0.0523834
	210	36.5325		210	-7.38976e-05	210	-0.00574196	210	-0.0117956	210	-0.0189786	210	-0.0400051
	220	36.5206		220	-0.0012433	220	-0.00614635	220	-0.0086131	220	-0.023686	220	-0.0174924
	230	36.4567		230	-0.00528511	230	-0.00365194	230	-0.0149	230	-0.016522	230	-0.0709497
	240	36.3382		240	-0.00197522	240	-0.00616206	240	-0.0114968	240	-0.0221651	240	-0.0485378
	250	36.185		250	-0.00512829	250	-0.00806059	250	-0.0158409	250	-0.0122818	250	-0.0217821
	260	36.2577		260	-0.00706957	260	-0.0106173	260	-0.0146121	260	-0.0353849	260	-0.0478279
	270	36.1149		270	-0.00280647	270	-0.00838327	270	-0.00926749	270	-0.00806821	270	-0.0555899
	280	36.0949		280	-0.00186005	280	-0.00660198	280	-0.0161763	280	-0.0165042	280	-0.0519262
	290	36.2245		290	0.00248197	290	-0.00370678	290	-0.00864814	290	-0.0223886	290	-0.0559819
	300	36.145		300	-0.000958355	300	-0.0104556	300	-0.00467828	300	-0.0421293	300	-0.071061
	310	36.2679		310	-0.0032402	310	-0.00298233	310	-0.00927918	310	-0.0181947	310	-0.0627631
	320	36.2542		320	-0.00622927	320	-0.00948588	320	-0.0217593	320	-0.0215037	320	-0.10183
	330	36.1702		330	0.00257479	330	-0.00553786	330	-0.0175367	330	-0.0172957	330	-0.0488219
	340	36.2586		340	-0.00398457	340	-0.0090762	340	-0.00912722	340	-0.0335928	340	-0.0797518
	350	36.0445		350	-0.0053704	350	-0.00217235	350	-0.0165001	350	-0.0219505	350	-0.0869785
	360	36.0952		360	-0.00141321	360	-0.00850135	360	-0.00957146	360	-0.0318491	360	-0.0918569
	370	36.1403		370	-0.00366862	370	-0.00653912	370	-0.0147531	370	-0.0474148	370	-0.0957165
	380	36.095		380	-0.00334729	380	-0.00662948	380	-0.00954807	380	-0.027957	380	-0.0607054
	390	36.2878		390	-0.00339672	390	-0.00778522	390	-0.0140012	390	-0.0264206	390	-0.0810562
	400	36.3591		400	-0.00709989	400	-0.00600499	400	-0.0193948	400	-0.0150119	400	-0.0844191
	410	36.1272		410	-0.00597043	410	-0.00786389	410	-0.00949545	410	-0.0203608	410	-0.110726
	420	36.2615		420	0.000388557	420	-0.00176174	420	-0.00368972	420	-0.0263219	420	-0.114295
	430	36.1393		430	-0.0036851	430	-0.00721504	430	-0.0182501	430	-0.0404526	430	-0.122513
	440	36.1502		440	-0.00546121	440	-0.0105305	440	-0.0115612	440	-0.0448052	440	-0.0950438
	450	36.2337		450	-0.00720464	450	-0.00786782	450	-0.0158703	450	-0.0198612	450	-0.123143
	460	36.3994		460	0.00134836	460	-0.00934405	460	-0.0196842	460	-0.024313	460	-0.139004
	470	36.2892		470	-0.00446004	470	-0.0113157	470	-0.0120358	470	-0.0313979	470	-0.105783
	480	36.2743		480	-0.00346812	480	-0.0136394	480	-0.0138955	480	-0.0435531	480	-0.107391
	490	36.3538		490	-0.00506502	490	-0.0200297	490	-0.0127042	490	-0.0405255	490	-0.109679
	500	36.3165		500	-0.000418825	500	-0.0130066	500	-0.0191528	500	-0.0351403	500	-0.104873
	510	36.201		510	-0.00172296	510	-0.0127062	510	-0.0188223	510	-0.02722	510	-0.115586
	520	36.3959		520	-0.000339427	520	-0.0064527	520	-0.0194834	520	-0.0483871	520	-0.102334
	530	36.445		530	0.00281226	530	-0.00745487	530	-0.019324	530	-0.0420199	530	-0.112837
	540	36.3372		540	-0.00213428	540	-0.0124097	540	-0.0142478	540	-0.0291267	540	-0.155892
	550	36.28		550	-0.000966574	550	-0.0113789	550	-0.0176723	550	-0.0428319	550	-0.123276
	560	36.4042		560	-0.00265553	560	-0.017711	560	-0.0164824	560	-0.0560984	560	-0.138939
	570	36.2763		570	0.000265439	570	-0.00698706	570	-0.0167297	570	-0.0477908	570	-0.127389
	580	36.2918		580	0.00111054	580	-0.0122793	580	-0.0268559	580	-0.0454821	580	-0.110514
	590	36.4105		590	-0.00276804	590	-0.0107633	590	-0.017578	590	-0.0362459	590	-0.153865
	600	36.2996		600	-0.00281195	600	-0.00557318	600	-0.0246456	600	-0.0471489	600	-0.135648
	610	36.3233		610	-0.00370708	610	-0.00861551	610	-0.0260473	610	-0.0503347	610	-0.128835
	620	36.3574		620	0.00208331	620	-0.0107436	620	-0.0229258	620	-0.045354	620	-0.124822
	630	36.3493		630	-0.004922	630	-0.0100219	630	-0.0206355	630	-0.0351222	630	-0.16869
	640	36.4006		640	-0.00445729	640	-0.0141975	640	-0.0312495	640	-0.0482862	640	-0.129185
	650	36.3972		650	-0.0044353	650	-0.012386	650	-0.0255838	650	-0.0539366	650	-0.138862
	660	36.2347		660	-0.0033363	660	-0.0107554	660	-0.0262137	660	-0.0480843	660	-0.159636
	670	36.3324		670	-0.00368236	670	-0.00918254	670	-0.0298882	670	-0.0561909	670	-0.149997
	680	36.3268		680	0.00249562	680	-0.00958439	680	-0.0240819	680	-0.0391878	680	-0.189329
	690	36.4665		690	-0.00189569	690	-0.0121411	690	-0.0282607	690	-0.0601853	690	-0.159137
	700	36.3832		700	2.73681e-05	700	-0.010858	700	-0.0281595	700	-0.0473415	700	-0.161487
	710	36.4924		710	0.000443271	710	-0.0157505	710	-0.0268976	710	-0.059684	710	-0.136763
	720	36.5237		720	0.00122536	720	-0.0156276	720	-0.0182854	720	-0.0570792	720	-0.160822
	730	36.4027		730	-0.003784	730	-0.0143637	730	-0.022369	730	-0.0593406	730	-0.151619
	740	36.301		740	-4.92645e-05	740	-0.015251	740	-0.0291666	740	-0.0677732	740	-0.152139
	750	36.2028		750	-0.000900828	750	-0.0116039	750	-0.0308732	750	-0.0591365	750	-0.184774
	760	36.4194		760	0.00109961	760	-0.0102584	760	-0.0226355	760	-0.0681008	760	-0.151967
	770	36.2633		770	-0.00454527	770	-0.0140589	770	-0.0266477	770	-0.072773	770	-0.176074
	780	36.4077		780	-0.00173393	780	-0.0171431	780	-0.0272962	780	-0.0539458	780	-0.147707
	790	36.3408		790	-0.00401754	790	-0.00803699	790	-0.0177725	790	-0.0717955	790	-0.160574
	800	36.381		800	-0.00273511	800	-0.0109606	800	-0.0320325	800	-0.0763813	800	-0.117246
	810	36.2593		810	-0.00478449	810	-0.015045	810	-0.0351705	810	-0.0785071	810	-0.16895
	820	36.4807		820	-0.000687185	820	-0.011679	820	-0.0306164	820	-0.0690747	820	-0.207946
	830	36.4462		830	0.0051348	830	-0.0179017	830	-0.0358485	830	-0.0618025	830	-0.168189
	840	36.4041		840	-0.00089535	840	-0.0133823	840	-0.0285229	840	-0.0679697	840	-0.205105
	850	36.4448		850	-0.00312488	850	-0.0129157	850	-0.0237142	850	-0.0702841	850	-0.17527
	860	36.4172		860	0.000355727	860	-0.0133981	860	-0.0276593	860	-0.0767023	860	-0.209738
	870	36.4262		870	-0.000865218	870	-0.0157782	870	-0.0340735	870	-0.0767306	870	-0.189558
	880	36.4925		880	0.000413178	880	-0.00322114	880	-0.0351525	880	-0.0657167	880	-0.181362
	890	36.2918		890	0.00113788	890	-0.018653	890	-0.0360466	890	-0.074439	890	-0.215016
	900	36.4496		900	-0.00264729	900	-0.0105818	900	-0.03883	900	-0.0843789	900	-0.199708
	910	36.5233		910	-0.000279197	910	-0.0132992	910	-0.0222447	910	-0.0756454	910	-0.186119
	920	36.3226		920	-0.00254302	920	-0.0154056	920	-0.0266715	920	-0.0952166	920	-0.210744
	930	36.4627		930	-0.000980271	930	-0.0159567	930	-0.0406618	930	-0.0882777	930	-0.207316
	940	36.3577		940	-0.0014461	940	-0.0182077	940	-0.0390347	940	-0.0823355	940	-0.19245
	950	36.415		950	-0.00109808	950	-0.0125401	950	-0.0352245	950	-0.0832759	950	-0.210682
	960	36.5467		960	0.00415683	960	-0.0154214	960	-0.0358185	960	-0.0666042	960	-0.187176
	970	36.4205		970	1.91577e-05	970	-0.0147716	970	-0.0384869	970	-0.0725474	970	-0.211523
	980	36.4012		980	0.00214339	980	-0.0147043	980	-0.0295303	980	-0.0892524	980	-0.209894
	990	36.5991		990	-0.00342692	990	-0.018995	990	-0.0308015	990	-0.0806564	990	-0.221008
	1000	36.3248		1000	-0.00171474	1000	-0.0135524	1000	-0.0362748	1000	-0.0710348	1000	-0.217153
	1010	36.3402		1010	-0.00275432	1010	-0.0153303	1010	-0.0412108	1010	-0.0756548	1010	-0.202436
	1020	36.5284		1020	-0.00242505	1020	-0.0160915	1020	-0.0418023	1020	-0.080647	1020	-0.222587
	1030	36.5943		1030	-0.00128989	1030	-0.0120779	1030	-0.0336961	1030	-0.0831144	1030	-0.202692
	1040	36.2641		1040	-0.0010378	1040	-0.0121648	1040	-0.0374223	1040	-0.0913291	1040	-0.252257
	1050	36.4112		1050	0.000727736	1050	-0.0166707	1050	-0.0448198	1050	-0.0849118	1050	-0.222506
	1060	36.445		1060	-0.00401204	1060	-0.0176435	1060	-0.0263267	1060	-0.0880962	1060	-0.241475
	1070	36.3802		1070	-0.00252656	1070	-0.0181958	1070	-0.0383425	1070	-0.0912429	1070	-0.200103
	1080	36.2346		1080	-0.00698138	1080	-0.0148627	1080	-0.0429079	1080	-0.083352	1080	-0.234369
	1090	36.3652		1090	-0.000689923	1090	-0.0196117	1090	-0.0338698	1090	-0.100114	1090	-0.226288
	1100	36.3154		1100	-0.00170925	1100	-0.0191939	1100	-0.0436093	1100	-0.0977878	1100	-0.215827
	1110	36.3605		1110	-0.00072005	1110	-0.0161708	1110	-0.0321162	1110	-0.0899027	1110	-0.195022
	1120	36.3945		1120	0.000659363	1120	-0.0112329	1120	-0.0335045	1120	-0.111301	1120	-0.229158
	1130	36.3844		1130	-0.00311939	1130	-0.00871393	1130	-0.0399926	1130	-0.0937366	1130	-0.223041
	1140	36.3535		1140	-0.00416319	1140	-0.0173337	1140	-0.0355785	1140	-0.0966507	1140	-0.252175
	1150	36.3681		1150	-0.00122686	1150	-0.0209858	1150	-0.0497252	1150	-0.0953128	1150	-0.233239
	1160	36.5291		1160	-0.00823339	1160	-0.0151004	1160	-0.041748	1160	-0.0999983	1160	-0.257455
	1170	36.3805		1170	-0.00249912	1170	-0.0185536	1170	-0.0435186	1170	-0.0915207	1170	-0.25232
	1180	36.4672		1180	-0.00591537	1180	-0.0136632	1180	-0.050334	1180	-0.104541	1180	-0.255128
	1190	36.3387		1190	-0.00370708	1190	-0.0144033	1190	-0.0329896	1190	-0.102727	1190	-0.241401
	1200	36.4601		1200	-0.00544195	1200	-0.0169406	1200	-0.0423821	1200	-0.085788	1200	-0.217228
	1210	36.48		1210	0.00115428	1210	-0.0162224	1210	-0.0371819	1210	-0.101478	1210	-0.272764
	1220	36.513		1220	-0.00263357	1220	-0.0183747	1220	-0.0446987	1220	-0.105949	1220	-0.224903
	1230	36.3937		1230	-0.00124878	1230	-0.0131134	1230	-0.0432827	1230	-0.100018	1230	-0.254475
	1240	36.4352		1240	-0.00575019	1240	-0.0146251	1240	-0.0400408	1240	-0.107448	1240	-0.241533
	1250	36.3108		1250	-0.000506445	1250	-0.013679	1250	-0.0381139	1250	-0.0961403	1250	-0.219639
	1260	36.5806		1260	-0.0061852	1260	-0.0168692	1260	-0.0428172	1260	-0.112122	1260	-0.246687
	1270	36.5477		1270	-0.00683807	1270	-0.0153541	1270	-0.050127	1270	-0.115404	1270	-0.24765
	1280	36.4804		1280	-0.00257046	1280	-0.0187285	1280	-0.0477857	1280	-0.107642	1280	-0.279729
	1290	36.4292		1290	-0.00172844	1290	-0.0210536	1290	-0.0532736	1290	-0.107224	1290	-0.272427
	1300	36.418		1300	-0.00147625	1300	-0.0153303	1300	-0.0541168	1300	-0.117546	1300	-0.237138
	1310	36.4892		1310	-0.00522458	1310	-0.0208304	1310	-0.0444868	1310	-0.107691	1310	-0.280891
	1320	36.4073		1320	-0.00306174	1320	-0.0136117	1320	-0.0436698	1320	-0.1056	1320	-0.271228
	1330	36.4662		1330	-0.00646063	1330	-0.0182634	1330	-0.0467111	1330	-0.107555	1330	-0.253651
	1340	36.2684		1340	-0.000632412	1340	-0.0179891	1340	-0.0531453	1340	-0.105395	1340	-0.266566
	1350	36.4831		1350	-0.000865218	1350	-0.016762	1350	-0.0485696	1350	-0.116082	1350	-0.282142
	1360	36.4339		1360	-0.00115562	1360	-0.0200377	1360	-0.0541962	1360	-0.113062	1360	-0.281594
	1370	36.2993		1370	0.00193035	1370	-0.0248994	1370	-0.0469842	1370	-0.109572	1370	-0.276424
	1380	36.4731		1380	-0.00149269	1380	-0.0221703	1380	-0.0466262	1380	-0.109933	1380	-0.278985
	1390	36.4571		1390	0.000590984	1390	-0.0158654	1390	-0.0505898	1390	-0.120096	1390	-0.295404
	1400	36.4649		1400	-0.000344902	1400	-0.0152906	1400	-0.0436214	1400	-0.131759	1400	-0.27635
	1410	36.5125		1410	-0.00234	1410	-0.0123821	1410	-0.0554564	1410	-0.124533	1410	-0.28529
	1420	36.6117		1420	-0.00278725	1420	-0.015921	1420	-0.0537378	1420	-0.118628	1420	-0.270655
	1430	36.4355		1430	-0.00206023	1430	-0.0187921	1430	-0.0571104	1430	-0.135257	1430	-0.312443
	1440	36.3899		1440	-0.0017586	1440	-0.0152431	1440	-0.0420861	1440	-0.133526	1440	-0.290031
	1450	36.3507		1450	-0.00369884	1450	-0.0190268	1450	-0.0537562	1450	-0.130613	1450	-0.291023
	1460	36.4932		1460	-0.00314685	1460	-0.0133586	1460	-0.0514308	1460	-0.12388	1460	-0.309206
	1470	36.4354		1470	-0.00505952	1470	-0.0215081	1470	-0.0493541	1470	-0.135124	1470	-0.3089
	1480	36.5752		1480	-0.00225497	1480	-0.0160122	1480	-0.0586443	1480	-0.136136	1480	-0.273711
	1490	36.4567		1490	-0.00600622	1490	-0.0197988	1490	-0.0567058	1490	-0.125524	1490	-0.315722
	1500	36.4249		1500	-0.00277628	1500	-0.0140787	1500	-0.0640256	1500	-0.119791	1500	-0.310727
	1510	36.3498		1510	-0.00273511	1510	-0.0128919	1510	-0.0441478	1510	-0.119544	1510	-0.324854
	1520	36.4826		1520	-0.000331213	1520	-0.0134258	1520	-0.0472756	1520	-0.130533	1520	-0.290181
	1530	36.5923		1530	-0.00226319	1530	-0.0147954	1530	-0.0482717	1530	-0.121221	1530	-0.273217
	1540	36.3663		1540	0.00139755	1540	-0.0157108	1540	-0.0609866	1540	-0.127161	1540	-0.291911
	1550	36.2615		1550	-0.00382796	1550	-0.0144112	1550	-0.0538723	1550	-0.142045	1550	-0.323124
	1560	36.5448		1560	-0.00164346	1560	-0.0180487	1560	-0.0584847	1560	-0.125881	1560	-0.326942
	1570	36.2566		1570	-0.00109534	1570	-0.0217514	1570	-0.0492567	1570	-0.144164	1570	-0.306591
	1580	36.4151		1580	-0.00199441	1580	-0.0250554	1580	-0.0617871	1580	-0.136114	1580	-0.320833
	1590	36.4447		1590	-0.00274883	1590	-0.0214961	1590	-0.0541045	1590	-0.148296	1590	-0.31438
	1600	36.3842		1600	-0.00523008	1600	-0.0237637	1600	-0.0635997	1600	-0.13855	1600	-0.324236
	1610	36.5001		1610	-0.00344065	1610	-0.0194724	1610	-0.0557992	1610	-0.158339	1610	-0.333812
	1620	36.499		1620	-0.00359171	1620	-0.0195441	1620	-0.0619657	1620	-0.145412	1620	-0.348572
	1630	36.4213		1630	-0.00503477	1630	-0.0221703	1630	-0.0598547	1630	-0.135125	1630	-0.348014
	1640	36.3457		1640	7.11555e-05	1640	-0.0157425	1640	-0.0489769	1640	-0.132887	1640	-0.28282
	1650	36.3633		1650	0.00224443	1650	-0.026397	1650	-0.0612513	1650	-0.143753	1650	-0.31226
	1660	36.3295		1660	-0.00350107	1660	-0.02576	1660	-0.0560993	1660	-0.131729	1660	-0.308886
	1670	36.4519		1670	-0.00331708	1670	-0.0264451	1670	-0.0555176	1670	-0.158907	1670	-0.308264
	1680	36.3629		1680	-0.00866949	1680	-0.0162105	1680	-0.0602729	1680	-0.146533	1680	-0.365521
	1690	36.5753		1690	-0.000569426	1690	-0.021229	1690	-0.0664795	1690	-0.138924	1690	-0.354242
	1700	36.4764		1700	-0.0040725	1700	-0.0232682	1700	-0.0637972	1700	-0.155326	1700	-0.331526
	1710	36.3914		1710	-0.00524384	1710	-0.0251315	1710	-0.0655207	1710	-0.146063	1710	-0.346843
	1720	36.5844		1720	-0.0036439	1720	-0.0261165	1720	-0.0573679	1720	-0.16431	1720	-0.323221
	1730	36.548		1730	-0.00334729	1730	-0.0182952	1730	-0.0659227	1730	-0.151391	1730	-0.34741
	1740	36.3923		1740	-0.000865218	1740	-0.0225893	1740	-0.0622492	1740	-0.136481	1740	-0.349222
	1750	36.5874		1750	-0.00428137	1750	-0.0219029	1750	-0.0513454	1750	-0.158845	1750	-0.373622
	1760	36.4671		1760	-0.0074638	1760	-0.026425	1760	-0.0533163	1760	-0.162969	1760	-0.340594
	1770	36.3414		1770	-0.00523559	1770	-0.0269261	1770	-0.0641861	1770	-0.161227	1770	-0.356395
	1780	36.471		1780	0.000117677	1780	-0.0169684	1780	-0.0665476	1780	-0.134297	1780	-0.348475
	1790	36.5267		1790	-0.00212057	1790	-0.0278567	1790	-0.0641738	1790	-0.155988	1790	-0.387418
	1800	36.4885		1800	-0.00338298	1800	-0.0298813	1800	-0.0647296	1800	-0.146493	1800	-0.379583
	1810	36.5401		1810	-0.00175586	1810	-0.0234959	1810	-0.0542268	1810	-0.152647	1810	-0.362083
	1820	36.4738		1820	-0.00034764	1820	-0.0209938	1820	-0.0614422	1820	-0.147214	1820	-0.337536
	1830	36.4644		1830	4.9262e-05	1830	-0.0219269	1830	-0.0554686	1830	-0.142616	1830	-0.375738
	1840	36.5128		1840	-0.00608056	1840	-0.0211333	1840	-0.0617132	1840	-0.167181	1840	-0.368635
	1850	36.5025		1850	-0.00330335	1850	-0.0188757	1850	-0.0771876	1850	-0.163619	1850	-0.384905
	1860	36.4024		1860	0.00176371	1860	-0.0207228	1860	-0.0763247	1860	-0.17872	1860	-0.431831
	1870	36.4084		1870	-0.00376752	1870	-0.0297084	1870	-0.0698643	1870	-0.169132	1870	-0.367503
	1880	36.4757		1880	0.000235341	1880	-0.0225454	1880	-0.0676995	1880	-0.167338	1880	-0.355129
	1890	36.2916		1890	-0.00768993	1890	-0.0250274	1890	-0.062619	1890	-0.166904	1890	-0.381084
	1900	36.5229		1900	-0.00606404	1900	-0.0261085	1900	-0.0777946	1900	-0.166558	1900	-0.39049
	1910	36.5212		1910	-0.00410548	1910	-0.0261806	1910	-0.0684743	1910	-0.159604	1910	-0.345663
	1920	36.3337		1920	-0.000736483	1920	-0.0225654	1920	-0.0699948	1920	-0.1562	1920	-0.41077
	1930	36.4133		1930	-0.00378675	1930	-0.0228768	1930	-0.0669005	1930	-0.175314	1930	-0.379436
	1940	36.6265		1940	-0.00334454	1940	-0.0230964	1940	-0.0626005	1940	-0.1709	1940	-0.408721
	1950	36.4344		1950	-0.00542269	1950	-0.027937	1950	-0.0719717	1950	-0.175997	1950	-0.352543
	1960	36.5305		1960	-0.00408349	1960	-0.0223698	1960	-0.065224	1960	-0.165984	1960	-0.364518
	1970	36.5484		1970	-0.00163798	1970	-0.0253276	1970	-0.0643281	1970	-0.168174	1970	-0.387995
	1980	36.5406		1980	-0.000832348	1980	-0.0228369	1980	-0.074595	1980	-0.172238	1980	-0.399548
	1990	36.5675		1990	-0.00544195	1990	-0.0221184	1990	-0.0765122	1990	-0.173209	1990	-0.367001
	2000	36.5024		2000	-0.00462775	2000	-0.0205634	2000	-0.071418	2000	-0.18489	2000	-0.385858
	2010	36.4667		2010	-0.00714124	2010	-0.0246153	2010	-0.0649582	2010	-0.169825	2010	-0.384038
	2020	36.4771		2020	-0.00480924	2020	-0.0265573	2020	-0.0820788	2020	-0.184345	2020	-0.407809
	2030	36.416		2030	-0.00227965	2030	-0.0219947	2030	-0.0669562	2030	-0.18501	2030	-0.362704
	2040	36.6182		2040	-0.0020712	2040	-0.0265493	2040	-0.0755937	2040	-0.186365	2040	-0.395876
	2050	36.4451		2050	-0.0059897	2050	-0.0270383	2050	-0.0687472	2050	-0.177653	2050	-0.375937
	2060	36.3249		2060	-0.00393236	2060	-0.0239795	2060	-0.0739899	2060	-0.199302	2060	-0.407321
	2070	36.5087		2070	-0.00617419	2070	-0.0259322	2070	-0.0655331	2070	-0.174383	2070	-0.411029
	2080	36.494		2080	-0.00015875	2080	-0.0231404	2080	-0.0751379	2080	-0.214728	2080	-0.385391
	2090	36.3479		2090	0.000284592	2090	-0.0323172	2090	-0.0694235	2090	-0.174072	2090	-0.407146
	2100	36.4064		2100	-0.00206297	2100	-0.0284629	2100	-0.0718846	2100	-0.180537	2100	-0.412212
	2110	36.7136		2110	-0.00320999	2110	-0.0194446	2110	-0.0723202	2110	-0.186298	2110	-0.398886
	2120	36.5628		2120	-0.00218913	2120	-0.0269221	2120	-0.0701997	2120	-0.192142	2120	-0.442307
	2130	36.4168		2130	-0.00296566	2130	-0.0295999	2130	-0.0705477	2130	-0.186976	2130	-0.42528
	2140	36.4737		2140	-0.00454802	2140	-0.0242234	2140	-0.079856	2140	-0.185334	2140	-0.435258
	2150	36.3956		2150	-0.0125281	2150	-0.0297688	2150	-0.076256	2150	-0.198305	2150	-0.474883
	2160	36.4746		2160	-0.00159411	2160	-0.0269822	2160	-0.0795738	2160	-0.189959	2160	-0.404842
	2170	36.6382		2170	0.0010832	2170	-0.0252756	2170	-0.0743329	2170	-0.212311	2170	-0.401699
	2180	36.4781		2180	-0.00518331	2180	-0.021544	2180	-0.0709019	2180	-0.18999	2180	-0.460998
	2190	36.5366		2190	-0.00536765	2190	-0.0284187	2190	-0.0726564	2190	-0.19708	2190	-0.42962
	2200	36.5207		2200	-0.0014461	2200	-0.0267016	2200	-0.0743953	2200	-0.193344	2200	-0.402516
	2210	36.4727		2210	-0.00349009	2210	-0.0263569	2210	-0.075981	2210	-0.206206	2210	-0.425286
	2220	36.3801		2220	-0.0023016	2220	-0.0267417	2220	-0.0785272	2220	-0.18995	2220	-0.439696
	2230	36.3849		2230	-0.00547497	2230	-0.0358465	2230	-0.0868298	2230	-0.204285	2230	-0.451363
	2240	36.5135		2240	-0.00379224	2240	-0.0228688	2240	-0.0689519	2240	-0.198827	2240	-0.441637
	2250	36.5277		2250	-0.000780306	2250	-0.0210934	2250	-0.085189	2250	-0.194107	2250	-0.418763
	2260	36.4962		2260	-0.0062871	2260	-0.0299336	2260	-0.083639	2260	-0.21242	2260	-0.452172
	2270	36.5577		2270	-0.000851522	2270	-0.0266655	2270	-0.0774566	2270	-0.199895	2270	-0.457289
	2280	36.4531		2280	-0.00287783	2280	-0.026421	2280	-0.0786211	2280	-0.203438	2280	-0.442012
	2290	36.4944		2290	0.000396764	2290	-0.0250955	2290	-0.0687844	2290	-0.211922	2290	-0.440654
	2300	36.4794		2300	-0.00512829	2300	-0.0226213	2300	-0.0818022	2300	-0.197956	2300	-0.449877
	2310	36.4491		2310	-0.00214525	2310	-0.0242634	2310	-0.0718597	2310	-0.212948	2310	-0.428641
	2320	36.5676		2320	-0.000350378	2320	-0.0291618	2320	-0.0864446	2320	-0.193403	2320	-0.435119
	2330	36.5266		2330	-0.000104006	2330	-0.0249034	2330	-0.0748009	2330	-0.193648	2330	-0.505745
	2340	36.5214		2340	-0.0084597	2340	-0.0305934	2340	-0.0816326	2340	-0.202727	2340	-0.406782
	2350	36.5676		2350	-0.00376202	2350	-0.0295798	2350	-0.0747572	2350	-0.203087	2350	-0.453031
	2360	36.4449		2360	-0.00320999	2360	-0.032297	2360	-0.0779698	2360	-0.200716	2360	-0.496382
	2370	36.5812		2370	-0.00824995	2370	-0.0322406	2370	-0.0800755	2370	-0.206526	2370	-0.415055
	2380	36.5542		2380	-0.00402578	2380	-0.0286074	2380	-0.0881886	2380	-0.229667	2380	-0.493842
	2390	36.4903		2390	-0.00273511	2390	-0.0289006	2390	-0.0857629	2390	-0.223102	2390	-0.458411
	2400	36.6265		2400	-0.00562358	2400	-0.0283585	2400	-0.074857	2400	-0.218074	2400	-0.459999
	2410	36.5112		2410	-0.00612738	2410	-0.0305571	2410	-0.0863688	2410	-0.232856	2410	-0.455489
	2420	36.5607		2420	-0.00758237	2420	-0.0274996	2420	-0.0767686	2420	-0.219034	2420	-0.488699
	2430	36.4131		2430	-0.00347361	2430	-0.0331237	2430	-0.0904744	2430	-0.222717	2430	-0.454907
	2440	36.6059		2440	-0.0010652	2440	-0.0264771	2440	-0.0848107	2440	-0.199825	2440	-0.492495
	2450	36.4369		2450	-0.00706682	2450	-0.0396564	2450	-0.0838467	2450	-0.219656	2450	-0.5191
	2460	36.4244		2460	-0.00230708	2460	-0.0223498	2460	-0.0820034	2460	-0.221528	2460	-0.454019
	2470	36.5029		2470	-0.00320725	2470	-0.0318698	2470	-0.0838027	2470	-0.238077	2470	-0.4648
	2480	36.4619		2480	-0.00272413	2480	-0.0249114	2480	-0.0940116	2480	-0.211972	2480	-0.531447
	2490	36.4043		2490	-0.00550799	2490	-0.0268459	2490	-0.0817017	2490	-0.218778	2490	-0.497459
	2500	36.3946		2500	-0.00669204	2500	-0.029419	2500	-0.0844767	2500	-0.213161	2500	-0.468976
	2510	36.5399		2510	-0.0108196	2510	-0.0298813	2510	-0.0833746	2510	-0.208708	2510	-0.505078
	2520	36.6323		2520	-0.0022824	2520	-0.0323333	2520	-0.0969677	2520	-0.221297	2520	-0.47109
	2530	36.5482		2530	-0.00611085	2530	-0.0291819	2530	-0.0899928	2530	-0.232305	2530	-0.478261
	2540	36.416		2540	-0.00278176	2540	-0.0306095	2540	-0.0839097	2540	-0.231129	2540	-0.461684
	2550	36.4424		2550	-0.00726529	2550	-0.0359274	2550	-0.0934456	2550	-0.215093	2550	-0.47695
	2560	36.39		2560	-0.0024662	2560	-0.0311005	2560	-0.0883721	2560	-0.216773	2560	-0.458219
	2570	36.4192		2570	-0.00557404	2570	-0.033943	2570	-0.0921176	2570	-0.22065	2570	-0.474891
	2580	36.4528		2580	-0.00188198	2580	-0.027941	2580	-0.0873668	2580	-0.219076	2580	-0.476817
	2590	36.32		2590	-0.0011611	2590	-0.03339	2590	-0.0855043	2590	-0.229085	2590	-0.462691
	2600	36.3441		2600	-0.00586581	2600	-0.0235519	2600	-0.0885935	2600	-0.232852	2600
	2610	36.4335		2610	-0.00191215	2610	-0.0347509	2610	-0.0917685	2610	-0.246297	2610
	2620	36.391		2620	-0.00439132	2620	-0.0302996	2620	-0.0888213	2620	-0.237283	2620
	2630	36.5074		2630	-0.00808439	2630	-0.0297647	2630	-0.0869245	2630	-0.227244	2630
	2640	36.4482		2640	-0.00704752	2640	-0.0339592	2640	-0.0947816	2640	-0.217907	2640
	2650	36.4815		2650	-0.00193683	2650	-0.0325389	2650	-0.0968656	2650	-0.23043	2650
	2660	36.5497		2660	-0.00826375	2660	-0.0322728	2660	-0.0876006	2660	-0.229933	2660
	2670	36.4347		2670	-0.00418792	2670	-0.0377456	2670	-0.0957498	2670	-0.238276	2670
	2680	36.6361		2680	-0.00668928	2680	-0.0271346	2680	-0.0935028	2680	-0.238359	2680
	2690	36.5679		2690	-0.00586306	2690	-0.0281657	2690	-0.090931	2690	-0.236258	2690
	2700	36.4021		2700	-0.00130633	2700	-0.0333456	2700	-0.0960494	2700	-0.240582	2700
	2710	36.4712		2710	0.00146587	2710	-0.0359962	2710	-0.103189	2710	-0.253498	2710
	2720	36.4231		2720	-0.00232903	2720	-0.0354219	2720	-0.0861416	2720	-0.242898	2720
	2730	36.3326		2730	-0.00254577	2730	-0.0385484	2730	-0.0926702	2730	-0.230035	2730
	2740	36.6664		2740	-0.00466625	2740	-0.0383334	2740	-0.0885872	2740	-0.232079	2740
	2750	36.5363		2750	-0.00382246	2750	-0.0369515	2750	-0.0928735	2750	-0.238769	2750
	2760	36.5874		2760	-0.00220285	2760	-0.0349933	2760	-0.101406	2760	-0.24797	2760
	2770	36.5208		2770	-0.00693177	2770	-0.0350257	2770	-0.0868045	2770	-0.247677	2770
	2780	36.4611		2780	-0.00325942	2780	-0.0361662	2780	-0.104467	2780	-0.248338	2780
	2790	36.6832		2790	-0.00398457	2790	-0.0342782	2790	-0.0937953	2790	-0.255284	2790
	2800	36.4092		2800	-0.0049275	2800	-0.0237277	2800	-0.0944761	2800	-0.243765	2800
	2810	36.4458		2810	0.00187298	2810	-0.0312737	2810	-0.0938144	2810	-0.251044	2810
	2820	36.4242		2820	-0.00541718	2820	-0.0359719	2820	-0.097357	2820	-0.263561	2820
	2830	36.4075		2830	-0.00547222	2830	-0.0269181	2830	-0.0963299	2830	-0.259615	2830
	2840	36.5801		2840	-0.00697862	2840	-0.0289087	2840	-0.0944634	2840	-0.25025	2840
	2850	36.4998		2850	-0.00309743	2850	-0.0363726	2850	-0.0996063	2850	-0.262616	2850
	2860	36.4181		2860	-0.00213154	2860	-0.0377334	2860	-0.0999262	2860	-0.26753	2860
	2870	36.575		2870	-0.00506502	2870	-0.0377577	2870	-0.106243	2870	-0.253005	2870
	2880	36.5202		2880	-0.00778094	2880	-0.0357737	2880	-0.108054	2880	-0.252339	2880
	2890	36.5382		2890	-0.00676643	2890	-0.0398716	2890	-0.103247	2890	-0.265121	2890
	2900	36.4527		2900	-0.00430611	2900	-0.0393153	2900	-0.101893	2900	-0.249774	2900
	2910	36.4921		2910	-0.00694831	2910	-0.0419086	2910	-0.0937889	2910	-0.267416	2910
	2920	36.5877		2920	-0.00318803	2920	-0.0395102	2920	-0.102926	2920	-0.27263	2920
	2930	36.5034		2930	-0.00241682	2930	-0.041815	2930	-0.109707	2930	-0.258574	2930
	2940	36.6115		2940	-0.00758789	2940	-0.0353814	2940	-0.10605	2940	-0.251714	2940
	2950	36.5776		2950	-0.00409998	2950	-0.0378874	2950	-0.10614	2950	-0.240673	2950
	2960	36.4713		2960	-0.00412196	2960	-0.033729	2960	-0.109236	2960	-0.279296	2960
	2970	36.4542		2970	0.000585514	2970	-0.0382118	2970	-0.113852	2970	-0.277587	2970
	2980	36.6646		2980	-0.0040093	2980	-0.0413389	2980	-0.104499	2980	-0.280786	2980
	2990	36.5126		2990	-0.00587682	2990	-0.0410746	2990	-0.114702	2990	-0.274909	2990
	3000	36.4584		3000	-0.00665898	3000	-0.0375551	3000	-0.103131	3000	-0.265885	3000
	3010	36.292		3010	-0.00657357	3010	-0.0380618	3010	-0.108706	3010	-0.265187	3010
	3020	36.4307		3020	-0.00142966	3020	-0.0402494	3020	-0.113488	3020	-0.255352	3020
	3030	36.5174		3030	-0.00286685	3030	-0.0366762	3030	-0.105361	3030	-0.264646	3030
	3040	36.5706		3040	-0.00695933	3040	-0.0385727	3040	-0.108112	3040	-0.276346	3040
	3050	36.3246		3050	-0.00709438	3050	-0.0420062	3050	-0.106314	3050	-0.269712	3050
	3060	36.4148		3060	-0.00290527	3060	-0.0359881	3060	-0.115215	3060	-0.268694	3060
	3070	36.4737		3070	-0.00423464	3070	-0.0346337	3070	-0.108951	3070	-0.255324	3070
	3080	36.5681		3080	-0.00645512	3080	-0.0360084	3080	-0.103735	3080	-0.281824	3080
	3090	36.4789		3090	-0.00546121	3090	-0.039563	3090	-0.11502	3090	-0.274876	3090
	3100	36.5105		3100	-0.00472674	3100	-0.0341489	3100	-0.104667	3100	-0.277966	3100
	3110	36.451		3110	-0.00433085	3110	-0.0335434	3110	-0.103086	3110	-0.274997	3110
	3120	36.4366		3120	-0.00443805	3120	-0.0410136	3120	-0.104249	3120	-0.296105	3120
	3130	36.36		3130	-0.00550524	3130	-0.0367976	3130	-0.119311	3130	-0.272199	3130
	3140	36.3579		3140	-0.00385543	3140	-0.038589	3140	-0.11802	3140	-0.263537	3140
	3150	36.4294		3150	-0.00242505	3150	-0.0382158	3150	-0.11556	3150	-0.285041	3150
	3160	36.6388		3160	-0.00433359	3160	-0.0405501	3160	-0.112626	3160	-0.26514	3160
	3170	36.5759		3170	-0.00931569	3170	-0.04003	3170	-0.105033	3170	-0.312979	3170
	3180	36.5939		3180	-0.00670857	3180	-0.035248	3180	-0.114222	3180	-0.29931	3180
	3190	36.391		3190	-0.00748034	3190	-0.0421487	3190	-0.11036	3190	-0.287503	3190
	3200	36.5884		3200	-0.00787197	3200	-0.0401031	3200	-0.110173	3200	-0.286356	3200
	3210	36.5747		3210	-0.00386642	3210	-0.0393681	3210	-0.117557	3210	-0.280328	3210
	3220	36.539		3220	-0.000320262	3220	-0.0399407	3220	-0.112976	3220	-0.285658	3220
	3230	36.6488		3230	-0.00358896	3230	-0.0350459	3230	-0.120414	3230	-0.278776	3230
	3240	36.5273		3240	-0.00717432	3240	-0.0421813	3240	-0.114696	3240	-0.295654	3240
	3250	36.4353		3250	-0.00588508	3250	-0.0384794	3250	-0.113592	3250	-0.298537	3250
	3260	36.4877		3260	-0.00780301	3260	-0.0443045	3260	-0.115404	3260	-0.275121	3260
	3270	36.564		3270	-0.00766235	3270	-0.0446799	3270	-0.11058	3270	-0.283552	3270
	3280	36.4538		3280	-0.00601724	3280	-0.042841	3280	-0.102431	3280	-0.287278	3280
	3290	36.4406		3290	-0.00746931	3290	-0.0411396	3290	-0.113689	3290	-0.289111	3290
	3300	36.63		3300	-0.00537316	3300	-0.0390637	3300	-0.120492	3300	-0.288226	3300
	3310	36.4476		3310	-0.00507603	3310	-0.0394331	3310	-0.104339	3310	-0.30278	3310
	3320	36.4114		3320	-0.00668653	3320	-0.0429428	3320	-0.106662	3320	-0.309225	3320
	3330	36.4826		3330	-0.00652123	3330	-0.0384997	3330	-0.110683	3330	-0.297441	3330
	3340	36.4369		3340	-0.00892902	3340	-0.044329	3340	-0.111201	3340	-0.285865	3340
	3350	36.531		3350	-0.00645512	3350	-0.0435949	3350	-0.12146	3350	-0.301574	3350
	3360	36.5422		3360	-0.00501551	3360	-0.0381712	3360	-0.117811	3360	-0.299169	3360
	3370	36.4793		3370	-0.00743898	3370	-0.0456068	3370	-0.117551	3370	-0.310813	3370
	3380	36.5368		3380	-0.00618796	3380	-0.0389663	3380	-0.119931	3380	-0.296752	3380
	3390	36.6188		3390	-0.00647991	3390	-0.0396686	3390	-0.117075	3390	-0.315533	3390
	3400	36.6271		3400	-0.0062871	3400	-0.0437702	3400	-0.113268	3400	-0.312704	3400
	3410	36.3264		3410	-0.0046195	3410	-0.0404323	3410	-0.126021	3410	-0.285298	3410
	3420	36.499		3420	-0.00649644	3420	-0.0440924	3420	-0.119833	3420	-0.300041	3420
	3430	36.5359		3430	-0.00578598	3430	-0.0447371	3430	-0.12046	3430	-0.3046	3430
	3440	36.4167		3440	-0.00622651	3440	-0.0475163	3440	-0.116164	3440	-0.32507	3440
	3450	36.5434		3450	-0.00393786	3450	-0.0426048	3450	-0.119474	3450	-0.314295	3450
	3460	36.5769		3460	-0.00447929	3460	-0.0350095	3460	-0.113021	3460	-0.31287	3460
	3470	36.5733		3470	-0.00736178	3470	-0.0424663	3470	-0.114929	3470	-0.306391	3470
	3480	36.5192		3480	-0.00328962	3480	-0.0470498	3480	-0.115917	3480	-0.302153	3480
	3490	36.3961		3490	-0.00562909	3490	-0.0450636	3490	-0.107861	3490	-0.315273	3490
	3500	36.5902		3500	-0.00767614	3500	-0.0423034	3500	-0.115859	3500	-0.317524	3500
	3510	36.5422		3510	-0.00596768	3510	-0.047283	3510	-0.116021	3510	-0.310567	3510
	3520	36.5023		3520	-0.00715502	3520	-0.0397579	3520	-0.127638	3520	-0.307616	3520
	3530	36.6006		3530	-0.00640829	3530	-0.0416969	3530	-0.121682	3530	-0.319858	3530
	3540	36.442		3540	-0.00965001	3540	-0.0420225	3540	-0.124518	3540	-0.322637	3540
	3550	36.5922		3550	-0.00588233	3550	-0.039015	3550	-0.121277	3550	-0.308542	3550
	3560	36.3657		3560	-0.00319901	3560	-0.0456967	3560	-0.122578	3560	-0.327673	3560
	3570	36.3091		3570	-0.00596217	3570	-0.0468944	3570	-0.125279	3570	-0.338848	3570
	3580	36.6703		3580	-0.00787473	3580	-0.0451208	3580	-0.114715	3580	-0.328051	3580
	3590	36.5324		3590	-0.0053649	3590	-0.0405217	3590	-0.13026	3590	-0.336414	3590
	3600	36.5179		3600	-0.00639176	3600	-0.0392991	3600	-0.120558	3600	-0.324797	3600
	3610	36.4614		3610	-0.00803749	3610	-0.0446146	3610	-0.109882	3610	-0.319877	3610
	3620	36.6083		3620	-0.00583002	3620	-0.0417743	3620	-0.122441	3620	-0.309602	3620
	3630	36.3965		3630	-0.00221656	3630	-0.0434522	3630	-0.13731	3630	-0.322332	3630
	3640	36.2982		3640	-0.00459751	3640	-0.0489088	3640	-0.129976	3640	-0.320045	3640
	3650	36.5573		3650	-0.00825823	3650	-0.043966	3650	-0.128968	3650	-0.317563	3650
	3660	36.4191		3660	-0.011171	3660	-0.043917	3660	-0.130504	3660	-0.308077	3660
	3670	36.4975		3670	-0.00269669	3670	-0.0421813	3670	-0.124282	3670	-0.336619	3670
	3680	36.5022		3680	-0.00478449	3680	-0.0322688	3680	-0.134358	3680	-0.34927	3680
	3690	36.5553		3690	-0.00812578	3690	-0.0395102	3690	-0.129884	3690	-0.345059	3690
	3700	36.4221		3700	-0.00993468	3700	-0.0492327	3700	-0.128928	3700	-0.324382	3700
	3710	36.4019		3710	-0.00961132	3710	-0.0521354	3710	-0.111596	3710	-0.314683	3710
	3720	36.3838		3720	-0.00804301	3720	-0.0437906	3720	-0.127645	3720	-0.350851	3720
	3730	36.359		3730	-0.0065598	3730	-0.0405867	3730	-0.132684	3730	-0.329136	3730
	3740	36.5959		3740	-0.0111849	3740	-0.0472053	3740	-0.128507	3740	-0.320187	3740
	3750	36.4209		3750	-0.00529611	3750	-0.0473199	3750	-0.126803	3750	-0.326118	3750
	3760	36.447		3760	-0.00963066	3760	-0.0439048	3760	-0.123502	3760	-0.330685	3760
	3770	36.4315		3770	-0.00603376	3770	-0.045521	3770	-0.136075	3770	-0.348115	3770
	3780	36.5338		3780	-0.0076458	3780	-0.0415383	3780	-0.133392	3780	-0.346971	3780
	3790	36.4093		3790	-0.00719913	3790	-0.0499586	3790	-0.135332	3790	-0.340555	3790
	3800	36.5376		3800	-0.00891522	3800	-0.0474344	3800	-0.13363	3800	-0.343882	3800
	3810	36.5029		3810	-0.00848178	3810	-0.0447289	3810	-0.131798	3810	-0.331362	3810
	3820	36.42		3820	-0.00685736	3820	-0.0440639	3820	-0.121872	3820	-0.341777	3820
	3830	36.5757		3830	-0.0132822	3830	-0.0454883	3830	-0.135551	3830	-0.343193	3830
	3840	36.494		3840	-0.00918587	3840	-0.0423563	3840	-0.138693	3840	-0.34961	3840
	3850	36.5219		3850	-0.00406151	3850	-0.044684	3850	-0.141511	3850	-0.348708	3850
	3860	36.5109		3860	-0.00681327	3860	-0.0397092	3860	-0.130471	3860	-0.347322	3860
	3870	36.5501		3870	-0.00566487	3870	-0.0432525	3870	-0.128922	3870	-0.359793	3870
	3880	36.4092		3880	-0.00435833	3880	-0.0431995	3880	-0.13656	3880	-0.357286	3880
	3890	36.399		3890	-0.00906158	3890	-0.0407005	3890	-0.132578	3890	-0.353345	3890
	3900	36.4686		3900	-0.00756858	3900	-0.0466572	3900	-0.14316	3900	-0.350454	3900
	3910	36.355		3910	-0.00469924	3910	-0.0514572	3910	-0.142351	3910	-0.359461	3910
	3920	36.5327		3920	-0.00596217	3920	-0.0474263	3920	-0.1303	3920	-0.360871	3920
	3930	36.4122		3930	-0.00782783	3930	-0.0472053	3930	-0.132948	3930	-0.364878	3930
	3940	36.436		3940	-0.00743071	3940	-0.0462892	3940	-0.142699	3940	-0.369937	3940
	3950	36.4834		3950	-0.00690146	3950	-0.0438151	3950	-0.141577	3950	-0.333681	3950
	3960	36.4254		3960	-0.00614665	3960	-0.044276	3960	-0.132571	3960	-0.352421	3960
	3970	36.4417		3970	-0.001553	3970	-0.0421365	3970	-0.135843	3970	-0.35351	3970
	3980	36.5171		3980	-0.00995403	3980	-0.0491425	3980	-0.13719	3980	-0.359199	3980
	3990	36.519		3990	-0.00529336	3990	-0.0483925	3990	-0.138234	3990	-0.364765	3990
	4000	36.3181		4000	-0.00729837	4000	-0.0395305	4000	-0.133239	4000	-0.357024	4000
	4010	36.4899		4010	-0.00264729	4010	-0.046833	4010	-0.134776	4010	-0.359178	4010
	4020	36.5663		4020	-0.00933503	4020	-0.0466245	4020	-0.136832	4020	-0.378481	4020
	4030	36.5223		4030	-0.00740865	4030	-0.0468576	4030	-0.137875	4030	-0.383833	4030
	4040	36.4924		4040	-0.00501551	4040	-0.0508739	4040	-0.141938	4040	-0.363597	4040
	4050	36.3523		4050	-0.00823063	4050	-0.0424134	4050	-0.136805	4050	-0.349271	4050
	4060	36.4401		4060	-0.00793266	4060	-0.0462238	4060	-0.142078	4060		4060
	4070	36.5414		4070	-0.00765683	4070	-0.0510259	4070	-0.14063	4070		4070
	4080	36.6244		4080	-0.00579148	4080	-0.0430692	4080	-0.139105	4080		4080
	4090	36.3243		4090	-0.00956987	4090	-0.0500571	4090	-0.142939	4090		4090
	4100	36.4738		4100	-0.00479274	4100	-0.0491302	4100	-0.123928	4100		4100
	4110	36.4761		4110	-0.000695401	4110	-0.0466286	4110	-0.14328	4110		4110
	4120	36.5473		4120	-0.00622376	4120	-0.0539215	4120	-0.130128	4120		4120
	4130	36.4797		4130	-0.00229885	4130	-0.0475081	4130	-0.136958	4130		4130
	4140	36.5617		4140	-0.00170377	4140	-0.0454638	4140	-0.14045	4140		4140
	4150	36.6141		4150	-0.00961408	4150	-0.0491179	4150	-0.149804	4150		4150
	4160	36.4823		4160	-0.00657081	4160	-0.0499463	4160	-0.138739	4160		4160
	4170	36.4409		4170	-0.00624854	4170	-0.0506194	4170	-0.137297	4170		4170
	4180	36.233		4180	-0.00334454	4180	-0.0491548	4180	-0.142258	4180		4180
	4190	36.3155		4190	-0.00812026	4190	-0.0472994	4190	-0.135889	4190		4190
	4200	36.5488		4200	-0.00502376	4200	-0.0497206	4200	-0.153247	4200		4200
	4210	36.5109		4210	-0.00653776	4210	-0.0471235	4210	-0.136553	4210		4210
	4220	36.5029		4220	-0.0108058	4220	-0.047635	4220	-0.147613	4220		4220
	4230	36.3852		4230	-0.00731215	4230	-0.0502007	4230	-0.146225	4230		4230
	4240	36.4594		4240	-0.00924111	4240	-0.0543788	4240	-0.148856	4240		4240
	4250	36.3504		4250	-0.00492475	4250	-0.0471603	4250	-0.14117	4250		4250
	4260	36.3782		4260	-0.00587407	4260	-0.0469435	4260	-0.15181	4260		4260
	4270	36.3564		4270	-0.00487524	4270	-0.0529622	4270	-0.154395	4270		4270
	4280	36.5544		4280	-0.00781956	4280	-0.0535426	4280	-0.143166	4280		4280
	4290	36.3643		4290	-0.0102415	4290	-0.0504839	4290	-0.139751	4290		4290
	4300	36.2085		4300	-0.00663142	4300	-0.0494008	4300	-0.147949	4300		4300
	4310	36.4997		4310	-0.00457001	4310	-0.0495115	4310	-0.150907	4310		4310
	4320	36.4234		4320	-0.00710541	4320	-0.0499176	4320	-0.142892	4320		4320
	4330	36.3809		4330	-0.00578047	4330	-0.0471439	4330	-0.153159	4330		4330
	4340	36.4626		4340	-0.00737005	4340	-0.0537074	4340	-0.145073	4340		4340
	4350	36.4783		4350	-0.00771751	4350	-0.048413	4350	-0.145012	4350		4350
	4360	36.5255		4360	-0.00987663	4360	-0.0529129	4360	-0.158811	4360		4360
	4370	36.5276		4370	-0.00711919	4370	-0.0491384	4370	-0.147888	4370		4370
	4380	36.4819		4380	-0.00953395	4380	-0.05428	4380	-0.148889	4380		4380
	4390	36.4527		4390	-0.0131601	4390	-0.0525179	4390	-0.164016	4390		4390
	4400	36.4228		4400	-0.0103107	4400	-0.0524151	4400	-0.155429	4400		4400
	4410	36.4847		4410	-0.0105706	4410	-0.0522835	4410	-0.146178	4410		4410
	4420	36.5424		4420	-0.00731767	4420	-0.0470007	4420	-0.153537	4420		4420
	4430	36.3917		4430	-0.00279549	4430	-0.0496714	4430	-0.148546	4430		4430
	4440	36.6541		4440	-0.00690421	4440	-0.0456558	4440	-0.152343	4440		4440
	4450	36.5618		4450	-0.00910301	4450	-0.0519093	4450	-0.156465	4450		4450
	4460	36.3803		4460	-0.00825823	4460	-0.0532792	4460	-0.143173	4460		4460
	4470	36.2581		4470	-0.00791059	4470	-0.0540575	4470	-0.148405	4470		4470
	4480	36.4118		4480	-0.00713021	4480	-0.0524932	4480	-0.165922	4480		4480
	4490	36.4475		4490	-0.00906986	4490	-0.0519792	4490	-0.153247	4490		4490
	4500	36.4712		4500	-0.0109662	4500	-0.0537732	4500	-0.157915	4500		4500
	4510	36.4739		4510	-0.00816993	4510	-0.0493352	4510	-0.156939	4510		4510
	4520	36.4495		4520	-0.00519157	4520	-0.0493147	4520	-0.159625	4520		4520
	4530	36.593		4530	-0.0102139	4530	-0.0572677	4530	-0.155524	4530		4530
	4540	36.363		4540	-0.00861703	4540	-0.0506686	4540	-0.158512	4540		4540
	4550	36.4436		4550	-0.00759892	4550	-0.0508862	4550	-0.166448	4550		4550
	4560	36.4394		4560	-0.0068491	4560	-0.0566727	4560	-0.155341	4560		4560
	4570	36.5749		4570	-0.00887932	4570	-0.0556448	4570	-0.153105	4570		4570
	4580	36.3578		4580	-0.00374279	4580	-0.0448799	4580	-0.150288	4580		4580
	4590	36.3325		4590	-0.0157174	4590	-0.0511039	4590	-0.1633	4590		4590
	4600	36.5163		4600	-0.00487799	4600	-0.0500653	4600	-0.145099	4600		4600
	4610	36.331		4610	-0.00673888	4610	-0.0532997	4610	-0.157935	4610		4610
	4620	36.3891		4620	-0.00882686	4620	-0.052522	4620	-0.164917	4620		4620
	4630	36.549		4630	-0.00847074	4630	-0.0555664	4630	-0.168221	4630		4630
	4640	36.5043		4640	-0.00841002	4640	-0.0534438	4640	-0.160196	4640		4640
	4650	36.3844		4650	-0.009545	4650	-0.0533615	4650	-0.153949	4650		4650
	4660	36.3798		4660	-0.00557679	4660	-0.0523616	4660	-0.164371	4660		4660
	4670	36.3531		4670	-0.00771751	4670	-0.0464895	4670	-0.166948	4670		4670
	4680	36.6228		4680	-0.00766235	4680	-0.0536868	4680	-0.154631	4680		4680
	4690	36.61		4690	-0.00963895	4690	-0.0506809	4690	-0.153139	4690		4690
	4700	36.5744		4700	-0.0117109	4700	-0.0572264	4700	-0.164405	4700		4700
	4710	36.4151		4710	-0.00649644	4710	-0.0490154	4710	-0.154557	4710		4710
	4720	36.5524		4720	-0.0101171	4720	-0.0518723	4720	-0.158838	4720		4720
	4730	36.478		4730	-0.0117967	4730	-0.0511245	4730	-0.159279	4730		4730
	4740	36.4875		4740	-0.0086474	4740	-0.0538391	4740	-0.17265	4740		4740
	4750	36.4512		4750	-0.00716605	4750	-0.0531474	4750	-0.160223	4750		4750
	4760	36.4279		4760	-0.0136012	4760	-0.0548075	4760	-0.172306	4760		4760
	4770	36.4426		4770	-0.00744725	4770	-0.0574496	4770	-0.167475	4770		4770
	4780	36.5131		4780	-0.0119379	4780	-0.0552529	4780	-0.155598	4780		4780
	4790	36.507		4790	-0.00654602	4790	-0.0522547	4790	-0.161645	4790		4790
	4800	36.5523		4800	-0.0113233	4800	-0.0565075	4800	-0.163675	4800		4800
	4810	36.4824		4810	-0.00507328	4810	-0.0517038	4810	-0.163212	4810		4810
	4820	36.4096		4820	-0.00709438	4820	-0.0529005	4820	-0.171584	4820		4820
	4830	36.4183		4830	-0.012553	4830	-0.0571396	4830	-0.158193	4830		4830
	4840	36.4294		4840	-0.0133321	4840	-0.0494377	4840	-0.15917	4840		4840
	4850	36.3181		4850	-0.0085011	4850	-0.0545231	4850	-0.156417	4850		4850
	4860	36.4658		4860	-0.00880201	4860	-0.0484376	4860	-0.169593	4860		4860
	4870	36.4676		4870	-0.00810095	4870	-0.0472871	4870	-0.181214	4870		4870
	4880	36.4565		4880	-0.00949251	4880	-0.0573504	4880	-0.16433	4880		4880
	4890	36.464		4890	-0.0108832	4890	-0.0539215	4890	-0.164419	4890		4890
	4900	36.6538		4900	-0.0073287	4900	-0.0623807	4900	-0.178102	4900		4900
	4910	36.3708		4910	-0.0100314	4910	-0.0527565	4910	-0.177348	4910		4910
	4920	36.4938		4920	-0.010969	4920	-0.0590671	4920	-0.165751	4920		4920
	4930	36.3642		4930	-0.00925768	4930	-0.0510834	4930	-0.175014	4930		4930
	4940	36.3036		4940	-0.00741692	4940	-0.0604758	4940	-0.167694	4940		4940
	4950	36.3745		4950	-0.00511179	4950	-0.0554468	4950	-0.180839	4950		4950
	4960	36.3744		4960	-0.0133432	4960	-0.0576604	4960	-0.174869	4960		4960
	4970	36.4966		4970	-0.0107311	4970	-0.0557975	4970	-0.168612	4970		4970
	4980	36.5625		4980	-0.00979924	4980	-0.059386	4980	-0.184551	4980		4980
	4990	36.4747		4990	-0.00964448	4990	-0.0558594	4990	-0.178988	4990		4990
	5000	36.3029		5000	-0.011041	5000	-0.0543088	5000	-0.166346	5000		5000
	5010	36.481		5010	-0.00772854	5010	-0.0607371	5010	-0.159557	5010		5010
	5020	36.4664		5020	-0.00794369	5020	-0.0570569	5020	-0.170876	5020		5020
	5030	36.3933		5030	-0.004669	5030	-0.0532421	5030	-0.177984	5030		5030
	5040	36.3979		5040	-0.0110493	5040	-0.058856	5040	-0.177576	5040		5040
	5050	36.4142		5050	-0.00715502	5050	-0.0543871	5050	-0.174579	5050		5050
	5060	36.4121		5060	-0.00549148	5060	-0.0574248	5060	-0.184906	5060		5060
	5070	36.4104		5070	-0.0088876	5070	-0.0536662	5070	-0.173208	5070		5070
	5080	36.3783		5080	-0.00799059	5080	-0.0566521	5080	-0.172416	5080		5080
	5090	36.3616		5090	-0.00626782	5090	-0.0549601	5090	-0.167543	5090		5090
	5100	36.5384		5100	-0.00678021	5100	-0.0517983	5100	-0.174862	5100		5100
	5110	36.4303		5110	-0.0120293	5110	-0.0520696	5110	-0.181019	5110		5110
	5120	36.3721		5120	-0.00850386	5120	-0.0581939	5120	-0.166264	5120		5120
	5130	36.6321		5130	-0.0132045	5130	-0.0557108	5130	-0.184231	5130		5130
	5140	36.3698		5140	-0.0102333	5140	-0.0554798	5140	-0.182443	5140		5140
	5150	36.4948		5150	-0.00608607	5150	-0.0576811	5150	-0.164378	5150		5150
	5160	36.4473		5160	-0.00693728	5160	-0.0629625	5160	-0.178566	5160		5160
	5170	36.3885		5170	-0.0107587	5170	-0.0624597	5170	-0.181818	5170		5170
	5180	36.4859		5180	-0.010272	5180	-0.0615876	5180	-0.172554	5180		5180
	5190	36.5096		5190	-0.0114395	5190	-0.0603597	5190	-0.181978	5190		5190
	5200	36.4426		5200	-0.0140063	5200	-0.055554	5200	-0.190187	5200		5200
	5210	36.379		5210	-0.0108749	5210	-0.0594523	5210	-0.1748	5210		5210
	5220	36.3553		5220	-0.00893178	5220	-0.0588063	5220	-0.179134	5220		5220
	5230	36.4238		5230	-0.00564835	5230	-0.0603307	5230	-0.173504	5230		5230
	5240	36.4064		5240	-0.0108279	5240	-0.0636527	5240	-0.169709	5240		5240
	5250	36.4408		5250	-0.00625405	5250	-0.0579705	5250	-0.192129	5250		5250
	5260	36.5333		5260	-0.00920796	5260	-0.0616457	5260	-0.173731	5260		5260
	5270	36.6903		5270	-0.0059842	5270	-0.0554055	5270	-0.174048	5270		5270
	5280	36.5485		5280	-0.0119989	5280	-0.0589843	5280	-0.191337	5280		5280
	5290	36.4858		5290	-0.0144394	5290	-0.0633075	5290	-0.176139	5290		5290
	5300	36.4136		5300	-0.00872194	5300	-0.0589222	5300	-0.188543	5300		5300
	5310	36.5357		5310	-0.00879649	5310	-0.0614092	5310	-0.178358	5310		5310
	5320	36.493		5320	-0.0114174	5320	-0.0587525	5320	-0.192944	5320		5320
	5330	36.3458		5330	-0.00960303	5330	-0.0626051	5330	-0.194054	5330		5330
	5340	36.4663		5340	-0.0065047	5340	-0.0595641	5340	-0.180631	5340		5340
	5350	36.3515		5350	-0.00981306	5350	-0.0588477	5350	-0.193344	5350		5350
	5360	36.281		5360	-0.0126694	5360	-0.0620942	5360	-0.181964	5360		5360
	5370	36.436		5370	-0.00913615	5370	-0.0643267	5370	-0.193442	5370		5370
	5380	36.4705		5380	-0.0132766	5380	-0.0660597	5380	-0.182374	5380		5380
	5390	36.6292		5390	-0.00723496	5390	-0.0575612	5390	-0.187194	5390		5390
	5400	36.5034		5400	-0.00792438	5400	-0.0604924	5400	-0.185067	5400		5400
	5410	36.4202		5410	-0.0100812	5410	-0.0621731	5410	-0.181728	5410		5410
	5420	36.3115		5420	-0.00965553	5420	-0.057495	5420	-0.19018	5420		5420
	5430	36.6326		5430	-0.00748586	5430	-0.0661431	5430	-0.193892	5430		5430
	5440	36.3931		5440	-0.009802	5440	-0.0575322	5440	-0.192691	5440		5440
	5450	36.3427		5450	-0.0104655	5450	-0.0669524	5450	-0.192192	5450		5450
	5460	36.4868		5460	-0.0102526	5460	-0.065447	5460	-0.191933	5460		5460
	5470	36.4046		5470	-0.0116555	5470	-0.057185	5470	-0.185617	5470		5470
	5480	36.4163		5480	-0.00750792	5480	-0.0645474	5480	-0.181853	5480		5480
	5490	36.4145		5490	-0.00929083	5490	-0.0622727	5490	-0.182554	5490		5490
	5500	36.2799		5500	-0.00657908	5500	-0.0618243	5500	-0.186531	5500		5500
	5510	36.3209		5510	-0.00597318	5510	-0.061708	5510	-0.196708	5510		5510
	5520	36.5526		5520	-0.0103356	5520	-0.0629708	5520	-0.185457	5520		5520
	5530	36.404		5530	-0.00783059	5530	-0.0597049	5530	-0.190264	5530		5530
	5540	36.3394		5540	-0.0084183	5540	-0.0598458	5540	-0.183563	5540		5540
	5550	36.2761		5550	-0.0119712	5550	-0.0542429	5550	-0.194166	5550		5550
	5560	36.5877		5560	-0.00923282	5560	-0.0667855	5560	-0.198175	5560		5560
	5570	36.3758		5570	-0.00576396	5570	-0.0640063	5570	-0.197004	5570		5570
	5580	36.4119		5580	-0.0114949	5580	-0.0642227	5580	-0.18848	5580		5580
	5590	36.3538		5590	-0.0145615	5590	-0.0665226	5590	-0.203882	5590		5590
	5600	36.5231		5600	-0.0118992	5600	-0.0620651	5600	-0.195848	5600		5600
	5610	36.4755		5610	-0.0107947	5610	-0.062655	5610	-0.19147	5610		5610
	5620	36.526		5620	-0.0116001	5620	-0.0717588	5620	-0.1926	5620		5620
	5630	36.6413		5630	-0.00892074	5630	-0.0580326	5630	-0.189466	5630		5630
	5640	36.4605		5640	-0.012118	5640	-0.0594771	5640	-0.188284	5640		5640
	5650	36.5031		5650	-0.0151087	5650	-0.069543	5650	-0.200147	5650		5650
	5660	36.4415		5660	-0.0113454	5660	-0.0615503	5660	-0.207545	5660		5660
	5670	36.5481		5670	-0.0109275	5670	-0.0612764	5670	-0.198423	5670		5670
	5680	36.579		5680	-0.00906986	5680	-0.0638857	5680	-0.200508	5680		5680
	5690	36.4374		5690	-0.013199	5690	-0.0681132	5690	-0.196504	5690		5690
	5700	36.4358		5700	-0.0117939	5700	-0.0633408	5700	-0.195602	5700		5700
	5710	36.4032		5710	-0.0137232	5710	-0.0679126	5710	-0.206406	5710		5710
	5720	36.6146		5720	-0.010283	5720	-0.0643101	5720	-0.201549	5720		5720
	5730	36.359		5730	-0.00977437	5730	-0.0615835	5730	-0.203726	5730		5730
	5740	36.3759		5740	-0.007963	5740	-0.0656887	5740	-0.212976	5740		5740
	5750	36.3767		5750	-0.00818097	5750	-0.0719937	5750	-0.209271	5750		5750
	5760	36.4167		5760	-0.0106481	5760	-0.0711468	5760	-0.194813	5760		5760
	5770	36.4041		5770	-0.015723	5770	-0.0613718	5770	-0.190944	5770		5770
	5780	36.6297		5780	-0.0136788	5780	-0.0588519	5780	-0.19903	5780		5780
	5790	36.4692		5790	-0.0076982	5790	-0.067637	5790	-0.19939	5790		5790
	5800	36.5394		5800	-0.004647	5800	-0.0709247	5800	-0.193337	5800		5800
	5810	36.5546		5810	-0.0107975	5810	-0.0633034	5810	-0.207389	5810		5810
	5820	36.5832		5820	-0.00789128	5820	-0.0630955	5820	-0.197766	5820		5820
	5830	36.4004		5830	-0.0138869	5830	-0.0695221	5830	-0.194546	5830		5830
	5840	36.5366		5840	-0.00947869	5840	-0.0657887	5840	-0.201818	5840		5840
	5850	36.5055		5850	-0.00963343	5850	-0.0615544	5850	-0.217385	5850		5850
	5860	36.5786		5860	-0.0101503	5860	-0.0638981	5860	-0.199454	5860		5860
	5870	36.3727		5870	-0.00998996	5870	-0.069769	5870	-0.206498	5870		5870
	5880	36.4751		5880	-0.0116527	5880	-0.0657471	5880	-0.201074	5880		5880
	5890	36.3919		5890	-0.0112347	5890	-0.0674491	5890	-0.19468	5890		5890
	5900	36.4386		5900	-0.00945106	5900	-0.0649263	5900	-0.205004	5900		5900
	5910	36.364		5910	-0.0108445	5910	-0.0687275	5910	-0.206641	5910		5910
	5920	36.5133		5920	-0.0107255	5920	-0.0684307	5920	-0.205268	5920		5920
	5930	36.7265		5930	-0.0137066	5930	-0.069246	5930	-0.20915	5930		5930
	5940	36.5057		5940	-0.0126389	5940	-0.0628336	5940	-0.187306	5940		5940
	5950	36.4244		5950	-0.0141923	5950	-0.0640562	5950	-0.190804	5950		5950
	5960	36.5514		5960	-0.0102028	5960	-0.068832	5960	-0.199186	5960		5960
	5970	36.5068		5970	-0.0124006	5970	-0.0665226	5970	-0.200628	5970		5970
	5980	36.5535		5980	-0.0171642	5980	-0.0675869	5980	-0.216342	5980		5980
	5990	36.58		5990	-0.013235	5990	-0.063162	5990	-0.199221	5990		5990
	6000	36.4418		6000	-0.0117967	6000	-0.0672863	6000	-0.197731	6000		6000
	6010	36.5282		6010	-0.010366	6010	-0.0698694	6010	-0.208287	6010		6010
	6020	36.4456		6020	-0.0167494	6020	-0.0626425	6020	-0.214295	6020		6020
	6030	36.5026		6030	-0.00965553	6030	-0.0704849	6030	-0.206484	6030		6030
	6040	36.4856		6040	-0.0125198	6040	-0.0696686	6040	-0.209371	6040		6040
	6050	36.4983		6050	-0.00919691	6050	-0.0624638	6050	-0.213098	6050		6050
	6060	36.6906		6060	-0.0117025	6060	-0.0697648	6060	-0.217522	6060		6060
	6070	36.5391		6070	-0.0118272	6070	-0.0671652	6070	-0.214396	6070		6070
	6080	36.6168		6080	-0.0137205	6080	-0.0636111	6080	-0.205268	6080		6080
	6090	36.4134		6090	-0.01033	6090	-0.0655512	6090	-0.211544	6090		6090
	6100	36.4758		6100	-0.0151921	6100	-0.0660722	6100	-0.206933	6100		6100
	6110	36.4379		6110	-0.00996508	6110	-0.0668355	6110	-0.20308	6110		6110
	6120	36.4499		6120	-0.0133487	6120	-0.0686941	6120	-0.206591	6120		6120
	6130	36.4913		6130	-0.00784163	6130	-0.0670066	6130		6130		6130
	6140	36.5005		6140	-0.011124	6140	-0.0699406	6140		6140		6140
	6150	36.565		6150	-0.0144643	6150	-0.0733577	6150		6150		6150
	6160	36.3921		6160	-0.0106813	6160	-0.0664392	6160		6160		6160
	6170	36.4462		6170	-0.0139869	6170	-0.0652054	6170		6170		6170
	6180	36.2842		6180	-0.0144671	6180	-0.0675952	6180		6180		6180
	6190	36.5132		6190	-0.0159037	6190	-0.0672195	6190		6190		6190
	6200	36.476		6200	-0.0118964	6200	-0.068623	6200		6200		6200
	6210	36.5121		6210	-0.0124505	6210	-0.0731435	6210		6210		6210
	6220	36.5625		6220	-0.0146004	6220	-0.0709415	6220		6220		6220
	6230	36.4246		6230	-0.00765959	6230	-0.0685687	6230		6230		6230
	6240	36.3866		6240	-0.0138398	6240	-0.0676453	6240		6240		6240
	6250	36.4936		6250	-0.00930188	6250	-0.0662432	6250		6250		6250
	6260	36.2388		6260	-0.0132683	6260	-0.069246	6260		6260		6260
	6270	36.4472		6270	-0.0138259	6270	-0.0713941	6270		6270		6270
	6280	36.3229		6280	-0.0124948	6280	-0.0641395	6280		6280		6280
	6290	36.4032		6290	-0.0205751	6290	-0.0761419	6290		6290		6290
	6300	36.3401		6300	-0.0159009	6300	-0.0661931	6300		6300		6300
	6310	36.5806		6310	-0.0181336	6310	-0.0753883	6310		6310		6310
	6320	36.4423		6320	-0.00823063	6320	-0.0633657	6320		6320		6320
	6330	36.4928		6330	-0.0114451	6330	-0.0686815	6330		6330		6330
	6340	36.3289		6340	-0.0164044	6340	-0.0714318	6340		6340		6340
	6350	36.5199		6350	-0.0118216	6350	-0.0694301	6350		6350		6350
	6360	36.3131		6360	-0.0168914	6360	-0.0700369	6360		6360		6360
	6370	36.2894		6370	-0.0115862	6370	-0.0690244	6370		6370		6370
	6380	36.4446		6380	-0.00939305	6380	-0.0666561	6380		6380		6380
	6390	36.4753		6390	-0.0119629	6390	-0.0737694	6390		6390		6390
	6400	36.4845		6400	-0.0153199	6400	-0.069246	6400		6400		6400
	6410	36.348		6410	-0.0146365	6410	-0.076184	6410		6410		6410
	6420	36.4267		6420	-0.0136428	6420	-0.0731099	6420		6420		6420
	6430	36.3031		6430	-0.0138314	6430	-0.0704472	6430		6430		6430
	6440	36.5153		6440	-0.0154144	6440	-0.0676161	6440		6440		6440
	6450	36.5068		6450	-0.0137482	6450	-0.0742233	6450		6450		6450
	6460	36.4962		6460	-0.0156312	6460	-0.067207	6460		6460		6460
	6470	36.609		6470	-0.00998996	6470	-0.0788875	6470		6470		6470
	6480	36.4839		6480	-0.0121872	6480	-0.0734879	6480		6480		6480
	6490	36.56		6490	-0.0117441	6490	-0.0735551	6490		6490		6490
	6500	36.5258		6500	-0.0108805	6500	-0.0724803	6500		6500		6500
	6510	36.453		6510	-0.0146921	6510	-0.06897	6510		6510		6510
	6520	36.4367		6520	-0.0134486	6520	-0.0688111	6520		6520		6520
	6530	36.4632		6530	-0.0142783	6530	-0.074568	6530		6530		6530
	6540	36.4742		6540	-0.0131074	6540	-0.0740888	6540		6540		6540
	6550	36.4035		6550	-0.0115946	6550	-0.0765126	6550		6550		6550
	6560	36.4236		6560	-0.00937371	6560	-0.0765885	6560		6560		6560
	6570	36.354		6570	-0.0142395	6570	-0.0754978	6570		6570		6570
	6580	36.4561		6580	-0.0141534	6580	-0.0731729	6580		6580		6580
	6590	36.3196		6590	-0.00805956	6590	-0.074568	6590		6590		6590
	6600	36.4371		6600	-0.0149226	6600	-0.0719643	6600		6600		6600
	6610	36.4386		6610	-0.0158537	6610	-0.0722411	6610		6610		6610
	6620	36.5263		6620	-0.0144532	6620	-0.0688697	6620		6620		6620
	6630	36.4558		6630	-0.0117413	6630	-0.0745386	6630		6630		6630
	6640	36.5895		6640	-0.013701	6640	-0.0749003	6640		6640		6640
	6650	36.3988		6650	-0.0102305	6650	-0.076875	6650		6650		6650
	6660	36.4784		6660	-0.014034	6660	-0.0714024	6660		6660		6660
	6670	36.4984		6670	-0.00865568	6670	-0.074362	6670		6670		6670
	6680	36.4656		6680	-0.0100314	6680	-0.0698318	6680		6680		6680
	6690	36.4381		6690	-0.0154811	6690	-0.0775538	6690		6690		6690
	6700	36.3478		6700	-0.014295	6700	-0.0745218	6700		6700		6700
	6710	36.4129		6710	-0.00754652	6710	-0.0742989	6710		6710		6710
	6720	36.4074		6720	-0.0114921	6720	-0.0722076	6720		6720		6720
	6730	36.3549		6730	-0.0132516	6730	-0.0740804	6730		6730		6730
	6740	36.541		6740	-0.0119296	6740	-0.0741728	6740		6740		6740
	6750	36.6205		6750	-0.0130132	6750	-0.0717001	6750		6750		6750
	6760	36.4107		6760	-0.0108473	6760	-0.0787523	6760		6760		6760
	6770	36.4174		6770	-0.0145199	6770	-0.0768666	6770		6770		6770
	6780	36.223		6780	-0.0116139	6780	-0.0729966	6780		6780		6780
	6790	36.5176		6790	-0.010319	6790	-0.076913	6790		6790		6790
	6800	36.3899		6800	-0.0142617	6800	-0.0782964	6800		6800		6800
	6810	36.3473		6810	-0.0174761	6810	-0.0771069	6810		6810		6810
	6820	36.4055		6820	-0.0098711	6820	-0.072665	6820		6820		6820
	6830	36.4163		6830	-0.0117164	6830	-0.0789044	6830		6830		6830
	6840	36.5068		6840	-0.00948698	6840	-0.0781824	6840		6840		6840
	6850	36.3823		6850	-0.0119269	6850	-0.0727153	6850		6850		6850
	6860	36.2667		6860	-0.0121734	6860	-0.0809632	6860		6860		6860
	6870	36.3476		6870	-0.00983241	6870	-0.0864375	6870		6870		6870
	6880	36.5427		6880	-0.011949	6880	-0.0713983	6880		6880		6880
	6890	36.461		6890	-0.0105789	6890	-0.0741644	6890		6890		6890
	6900	36.415		6900	-0.0148837	6900	-0.0677497	6900		6900		6900
	6910	36.4743		6910	-0.0186102	6910	-0.0795254	6910		6910		6910
	6920	36.5257		6920	-0.0110825	6920	-0.078651	6920		6920		6920
	6930	36.5402		6930	-0.0112153	6930	-0.0786383	6930		6930		6930
	6940	36.3169		6940	-0.0115586	6940	-0.0821658	6940		6940		6940
	6950	36.4179		6950	-0.0143144	6950	-0.0825642	6950		6950		6950
	6960	36.6029		6960	-0.0139425	6960	-0.0772207	6960		6960		6960
	6970	36.401		6970	-0.0144033	6970	-0.073887	6970		6970		6970
	6980	36.547		6980	-0.0133737	6980	-0.0804301	6980		6980		6980
	6990	36.2585		6990	-0.0174956	6990	-0.0744545	6990		6990		6990
	7000	36.3175		7000	-0.0135013	7000	-0.088043	7000		7000		7000
	7010	36.3887		7010	-0.0150171	7010	-0.0778196	7010		7010		7010
	7020	36.5115		7020	-0.014381	7020	-0.0833911	7020		7020		7020
	7030	36.4003		7030	-0.0143588	7030	-0.075603	7030		7030		7030
	7040	36.4164		7040	-0.0156451	7040	-0.0745428	7040		7040		7040
	7050	36.3408		7050	-0.0135512	7050	-0.0767528	7050		7050		7050
	7060	36.3895		7060	-0.0118189	7060	-0.0756451	7060		7060		7060
	7070	36.4786		7070	-0.0149393	7070	-0.0766053	7070		7070		7070
	7080	36.508		7080	-0.0144893	7080	-0.0850555	7080		7080		7080
	7090	36.3401		7090	-0.0118161	7090	-0.0738072	7090		7090		7090
	7100	36.3697		7100	-0.0133321	7100	-0.0765379	7100		7100		7100
	7110	36.2784		7110	-0.0148726	7110	-0.0820048	7110		7110		7110
	7120	36.3631		7120	-0.0124893	7120	-0.0683095	7120		7120		7120
	7130	36.4552		7130	-0.0121374	7130	-0.0781698	7130		7130		7130
	7140	36.4628		7140	-0.0105706	7140	-0.0817507	7140		7140		7140
	7150	36.3202		7150	-0.014506	7150	-0.0770689	7150		7150		7150
	7160	36.395		7160	-0.0127054	7160	-0.0887593	7160		7160		7160
	7170	36.3135		7170	-0.018956	7170	-0.0737148	7170		7170		7170
	7180	36.5326		7180	-0.015698	7180	-0.0804767	7180		7180		7180
	7190	36.5488		7190	-0.015862	7190	-0.0786426	7190		7190		7190
	7200	36.4631		7200	-0.0128468	7200	-0.0761546	7200		7200		7200
	7210	36.4213		7210	-0.0161902	7210	-0.0834038	7210		7210		7210
	7220	36.4585		7220	-0.00984623	7220	-0.0800707	7220		7220		7220
	7230	36.4302		7230	-0.0110327	7230	-0.0881367	7230		7230		7230
	7240	36.3726		7240	-0.00775336	7240	-0.0767233	7240		7240		7240
	7250	36.0835		7250	-0.0125835	7250	-0.0811114	7250		7250		7250
	7260	36.4802		7260	-0.0122565	7260	-0.0822294	7260		7260		7260
	7270	36.578		7270	-0.0145449	7270	-0.0798677	7270		7270		7270
	7280	36.3495		7280	-0.0180527	7280	-0.0789973	7280		7280		7280
	7290	36.3428		7290	-0.0167578	7290	-0.0797029	7290		7290		7290
	7300	36.4856		7300	-0.0141534	7300	-0.0784104	7300		7300		7300
	7310	36.4111		7310	-0.0176404	7310	-0.0863056	7310		7310		7310
	7320	36.4544		7320	-0.00775888	7320	-0.0782289	7320		7320		7320
	7330	36.3389		7330	-0.0140785	7330	-0.0848048	7330		7330		7330
	7340	36.4001		7340	-0.0170222	7340	-0.0771069	7340		7340		7340
	7350	36.5099		7350	-0.0173312	7350	-0.0797283	7350		7350		7350
	7360	36.3094		7360	-0.0135901	7360	-0.0770774	7360		7360		7360
	7370	36.5073		7370	-0.0155117	7370	-0.0804301	7370		7370		7370
	7380	36.4334		7380	-0.0196787	7380	-0.08379	7380		7380		7380
	7390	36.5529		7390	-0.0156952	7390	-0.0849365	7390		7390		7390
	7400	36.3515		7400	-0.0162903	7400	-0.076243	7400		7400		7400
	7410	36.4601		7410	-0.0124699	7410	-0.0802779	7410		7410		7410
	7420	36.5256		7420	-0.0164823	7420	-0.0802906	7420		7420		7420
	7430	36.5346		7430	-0.00845694	7430	-0.0823481	7430		7430		7430
	7440	36.2306		7440	-0.00878544	7440	-0.0901378	7440		7440		7440
	7450	36.4012		7450	-0.016588	7450	-0.0798635	7450		7450		7450
	7460	36.4213		7460	-0.0168691	7460	-0.085455	7460		7460		7460
	7470	36.2382		7470	-0.0177463	7470	-0.0827974	7470		7470		7470
	7480	36.3916		7480	-0.0156201	7480	-0.0845584	7480		7480		7480
	7490	36.4386		7490	-0.0169693	7490	-0.0869951	7490		7490		7490
	7500	36.3335		7500	-0.0158592	7500	-0.0843206	7500		7500		7500
	7510	36.3152		7510	-0.0145754	7510	-0.0885546	7510		7510		7510
	7520	36.2624		7520	-0.0121457	7520	-0.0864204	7520		7520		7520
	7530	36.4117		7530	-0.0114977	7530	-0.0855485	7530		7530		7530
	7540	36.4995		7540	-0.0157119	7540	-0.0907317	7540		7540		7540
	7550	36.2811		7550	-0.0147865	7550	-0.0833275	7550		7550		7550
	7560	36.4542		7560	-0.019662	7560	-0.0907146	7560		7560		7560
	7570	36.4214		7570	-0.0115835	7570	-0.0847113	7570		7570		7570
	7580	36.439		7580	-0.0140757	7580	-0.0817168	7580		7580		7580
	7590	36.3377		7590	-0.0152032	7590	-0.090518	7590		7590		7590
	7600	36.2947		7600	-0.0125308	7600	-0.0884096	7600		7600		7600
	7610	36.1452		7610	-0.0144199	7610	-0.0849747	7610		7610		7610
	7620	36.4551		7620	-0.0187943	7620	-0.0847623	7620		7620		7620
	7630	36.3158		7630	-0.0194917	7630	-0.0875317	7630		7630		7630
	7640	36.4369		7640	-0.0100231	7640	-0.0930292	7640		7640		7640
	7650	36.2739		7650	-0.0148365	7650	-0.0881922	7650		7650		7650
	7660	36.4484		7660	-0.00983793	7660	-0.0898432	7660		7660		7660
	7670	36.3353		7670	-0.0202315	7670	-0.0904539	7670		7670		7670
	7680	36.4697		7680	-0.0175123	7680	-0.0899286	7680		7680		7680
	7690	36.496		7690	-0.0148559	7690	-0.0930164	7690		7690		7690
	7700	36.3247		7700	-0.0190871	7700	-0.0929778	7700		7700		7700
	7710	36.4686		7710	-0.0125031	7710	-0.0899414	7710		7710		7710
	7720	36.3783		7720	-0.0127775	7720	-0.0799819	7720		7720		7720
	7730	36.2442		7730	-0.0168774	7730	-0.0808574	7730		7730		7730
	7740	36.2818		7740	-0.0109773	7740	-0.0872718	7740		7740		7740
	7750	36.4677		7750	-0.0155228	7750	-0.0887123	7750		7750		7750
	7760	36.2377		7760	-0.0156062	7760	-0.0870845	7760		7760		7760
	7770	36.3857		7770	-0.0128856	7770	-0.0850597	7770		7770		7770
	7780	36.2948		7780	-0.0142089	7780	-0.0785919	7780		7780		7780
	7790	36.3248		7790	-0.0107698	7790	-0.0897877	7790		7790		7790
	7800	36.4907		7800	-0.0140118	7800	-0.0931834	7800		7800		7800
	7810	36.592		7810	-0.0151727	7810	-0.0784441	7810		7810		7810
	7820	36.4534		7820	-0.0124283	7820	-0.0891219	7820		7820		7820
	7830	36.4455		7830	-0.0133515	7830	-0.0855613	7830		7830		7830
	7840	36.3683		7840	-0.0148698	7840	-0.0889555	7840		7840		7840
	7850	36.399		7850	-0.0196396	7850	-0.087783	7850		7850		7850
	7860	36.458		7860	-0.0147004	7860	-0.091852	7860		7860		7860
	7870	36.286		7870	-0.0151838	7870	-0.0899756	7870		7870		7870
	7880	36.4195		7880	-0.0123701	7880	-0.0815559	7880		7880		7880
	7890	36.3931		7890	-0.00933779	7890	-0.0951775	7890		7890		7890
	7900	36.3588		7900	-0.0137815	7900	-0.0933462	7900		7900		7900
	7910	36.6069		7910	-0.0132045	7910	-0.0919376	7910		7910		7910
	7920	36.341		7920	-0.02036	7920	-0.0863183	7920		7920		7920
	7930	36.339		7930	-0.0165964	7930	-0.0897364	7930		7930		7930
	7940	36.2843		7940	-0.0159816	7940	-0.0935219	7940		7940		7940
	7950	36.4254		7950	-0.0150893	7950	-0.0896724	7950		7950		7950
	7960	36.4606		7960	-0.0155756	7960	-0.0843928	7960		7960		7960
	7970	36.3538		7970	-0.0167021	7970	-0.0894376	7970		7970		7970
	7980	36.2552		7980	-0.0130326	7980	-0.0941521	7980		7980		7980
	7990	36.292		7990	-0.0169637	7990	-0.0933248	7990		7990		7990
	8000	36.3814		8000	-0.0160205	8000	-0.0943279	8000		8000		8000
	8010	36.2854		8010	-0.0122621	8010	-0.0816152	8010		8010		8010
	8020	36.4221		8020	-0.0160845	8020	-0.0914456	8020		8020		8020
	8030	36.4502		8030	-0.0150726	8030	-0.0885631	8030		8030		8030
	8040	36.2622		8040	-0.0136123	8040	-0.0902831	8040		8040		8040
	8050	36.3889		8050	-0.0170194	8050	-0.0866673	8050		8050		8050
	8060	36.3881		8060	-0.0173285	8060	-0.099613	8060		8060		8060
	8070	36.5598		8070	-0.0154311	8070	-0.0905949	8070		8070		8070
	8080	36.3922		8080	-0.0131795	8080	-0.0962641	8080		8080		8080
	8090	36.3243		8090	-0.0144282	8090	-0.0828355	8090		8090		8090
	8100	36.2959		8100	-0.0164433	8100	-0.0940492	8100		8100		8100
	8110	36.299		8110	-0.0100922	8110	-0.0905565	8110		8110		8110
	8120	36.4862		8120	-0.0124255	8120	-0.0965091	8120		8120		8120
	8130	36.4338		8130	-0.0185824	8130	-0.0985744	8130		8130		8130
	8140	36.285		8140	-0.0120737	8140	-0.0914157	8140		8140		8140
	8150	36.2801		8150	-0.0166325	8150	-0.0902916	8150		8150		8150
	8160	36.4324		8160	-0.0159593	8160	-0.0868546	8160		8160		8160
	8170	36.384		8170	-0.0129023	8170	-0.0949157	8170		8170		8170
	8180	36.3033		8180	-0.0141895	8180	-0.102432	8180		8180		8180
	8190	36.3394		8190	-0.0145921	8190	-0.0893181	8190		8190		8190
	8200	36.3661		8200	-0.0115779	8200	-0.0950745	8200		8200		8200
	8210	36.3805		8210	-0.0147504	8210	-0.0945853	8210		8210		8210
	8220	36.3766		8220	-0.015445	8220	-0.0948127	8220		8220		8220
	8230	36.3378		8230	-0.018167	8230	-0.0971282	8230		8230		8230
	8240	36.3978		8240	-0.0145671	8240	-0.0877788	8240		8240		8240
	8250	36.4499		8250	-0.0148476	8250	-0.0916081	8250		8250		8250
	8260	36.3804		8260	-0.0162625	8260	-0.0872548	8260		8260		8260
	8270	36.1996		8270	-0.0153727	8270	-0.0942379	8270		8270		8270
	8280	36.2941		8280	-0.0189839	8280	-0.0942636	8280		8280		8280
	8290	36.2661		8290	-0.0134819	8290	-0.0912019	8290		8290		8290
	8300	36.2519		8300	-0.0149837	8300	-0.0873698	8300		8300		8300
	8310	36.3974		8310	-0.0121651	8310	-0.103254	8310		8310		8310
	8320	36.5267		8320	-0.0169275	8320	-0.09632	8320		8320		8320
	8330	36.4075		8330	-0.018167	8330	-0.100588	8330		8330		8330
	8340	36.2772		8340	-0.017334	8340	-0.0975541	8340		8340		8340
	8350	36.324		8350	-0.0144144	8350	-0.0971798	8350		8350		8350
	8360	36.2544		8360	-0.0184876	8360	-0.0952805	8360		8360		8360
	8370	36.2595		8370	-0.0131158	8370	-0.0966294	8370		8370		8370
	8380	36.3192		8380	-0.0195699	8380	-0.0986002	8380		8380		8380
	8390	36.2665		8390	-0.0179636	8390	-0.0913558	8390		8390		8390
	8400	36.3426		8400	-0.0210781	8400	-0.0972874	8400		8400		8400
	8410	36.3534		8410	-0.0136317	8410	-0.0861907	8410		8410		8410
	8420	36.2949		8420	-0.0150754	8420	-0.0948942	8420		8420		8420
	8430	36.3009		8430	-0.0166242	8430	-0.0932905	8430		8430		8430
	8440	36.2136		8440	-0.0181447	8440	-0.0936591	8440		8440		8440
	8450	36.3033		8450	-0.0198602	8450	-0.0891389	8450		8450		8450
	8460	36.3556		8460	-0.0155951	8460	-0.0917793	8460		8460		8460
	8470	36.2676		8470	-0.0190062	8470	-0.0880899	8470		8470		8470
	8480	36.313		8480	-0.0174872	8480	-0.0902361	8480		8480		8480
	8490	36.3024		8490	-0.0156451	8490	-0.0989233	8490		8490		8490
	8500	36.3094		8500	-0.02005	8500	-0.0986993	8500		8500		8500
	8510	36.37		8510	-0.017788	8510	-0.0928108	8510		8510		8510
	8520	36.3018		8520	-0.0138953	8520	-0.0978597	8520		8520		8520
	8530	36.3276		8530	-0.0164099	8530	-0.0991474	8530		8530		8530
	8540	36.3116		8540	-0.0157675	8540	-0.0948728	8540		8540		8540
	8550	36.3948		8550	-0.0188947	8550	-0.090706	8550		8550		8550
	8560	36.3751		8560	-0.0154672	8560	-0.0953578	8560		8560		8560
	8570	36.2704		8570	-0.015231	8570	-0.102035	8570		8570		8570
	8580	36.4184		8580	-0.020712	8580	-0.101374	8580		8580		8580
	8590	36.3333		8590	-0.0163404	8590	-0.0942379	8590		8590		8590
	8600	36.259		8600	-0.0164127	8600	-0.096982	8600		8600		8600
	8610	36.321		8610	-0.0163821	8610	-0.098527	8610		8610		8610
	8620	36.2779		8620	-0.0153172	8620	-0.0992853	8620		8620		8620
	8630	36.305		8630	-0.0205779	8630	-0.0953492	8630		8630		8630
	8640	36.1875		8640	-0.0108943	8640	-0.0987984	8640		8640		8640
	8650	36.3241		8650	-0.0165129	8650	-0.0968444	8650		8650		8650
	8660	36.4217		8660	-0.0195001	8660	-0.098919	8660		8660		8660
	8670	36.3212		8670	-0.0129023	8670	-0.0990698	8670		8670		8670
	8680	36.2518		8680	-0.0124366	8680	-0.0990311	8680		8680		8680
	8690	36.3429		8690	-0.0145338	8690	-0.0929735	8690		8690		8690
	8700	36.3056		8700	-0.0147143	8700	-0.0954265	8700		8700		8700
	8710	36.2459		8710	-0.0136899	8710	-0.0962125	8710		8710		8710
	8720	36.326		8720	-0.0187385	8720	-0.100687	8720		8720		8720
	8730	36.4575		8730	-0.0176488	8730	-0.0989276	8730		8730		8730
	8740	36.3708		8740	-0.0189728	8740	-0.0925196	8740		8740		8740
	8750	36.2379		8750	-0.0201729	8750	-0.104727	8750		8750		8750
	8760	36.1325		8760	-0.0148948	8760	-0.100536	8760		8760		8760
	8770	36.44		8770	-0.0182673	8770	-0.0923227	8770		8770		8770
	8780	36.364		8780	-0.018956	8780	-0.0984926	8780		8780		8780
	8790	36.2427		8790	-0.0163849	8790	-0.10354	8790		8790		8790
	8800	36.1772		8800	-0.0179134	8800	-0.0961051	8800		8800		8800
	8810	36.1889		8810	-0.0169944	8810	-0.0944823	8810		8810		8810
	8820	36.2457		8820	-0.0180583	8820	-0.099958	8820		8820		8820
	8830	36.2995		8830	-0.0223003	8830	-0.097907	8830		8830		8830
	8840	36.132		8840	-0.0180918	8840	-0.103956	8840		8840		8840
	8850	36.3454		8850	-0.0181224	8850	-0.0955038	8850		8850		8850
	8860	36.1882		8860	-0.0177713	8860	-0.101715	8860		8860		8860
	8870	36.3186		8870	-0.0183231	8870	-0.101585	8870		8870		8870
	8880	36.2601		8880	-0.0137621	8880	-0.101533	8880		8880		8880
	8890	36.2763		8890	-0.0135623	8890	-0.0975885	8890		8890		8890
	8900	36.2141		8900	-0.018128	8900	-0.0996863	8900		8900		8900
	8910	36.2298		8910	-0.0206505	8910	-0.104389	8910		8910		8910
	8920	36.2887		8920	-0.0157536	8920	-0.100363	8920		8920		8920
	8930	36.0563		8930	-0.0163181	8930	-0.100281	8930		8930		8930
	8940	36.2043		8940	-0.0142395	8940	-0.100998	8940		8940		8940
	8950	36.3903		8950	-0.0189784	8950	-0.0995181	8950		8950		8950
	8960	36.2903		8960	-0.0162597	8960	-0.0971626	8960		8960		8960
	8970	36.332		8970	-0.0175373	8970	-0.103034	8970		8970		8970
	8980	36.3795		8980	-0.0174176	8980	-0.0997854	8980		8980		8980
	8990	36.2088		8990	-0.0174566	8990	-0.106622	8990		8990		8990
	9000	36.2629		9000	-0.0162959	9000	-0.097907	9000		9000		9000
	9010	36.3671		9010	-0.0179273	9010	-0.104597	9010		9010		9010
	9020	36.3212		9020	-0.0166798	9020	-0.105156	9020		9020		9020
	9030	36.2535		9030	-0.0181168	9030	-0.101775	9030		9030		9030
	9040	36.2679		9040	-0.0148615	9040	-0.101231	9040		9040		9040
	9050	36.2871		9050	-0.0120072	9050	-0.105217	9050		9050		9050
	9060	36.3145		9060	-0.0200612	9060	-0.102065	9060		9060		9060
	9070	36.4817		9070	-0.0181085	9070	-0.105702	9070		9070		9070
	9080	36.1765		9080	-0.0203125	9080	-0.099945	9080		9080		9080
	9090	36.3455		9090	-0.0189003	9090	-0.100683	9090		9090		9090
	9100	36.2727		9100	-0.0200584	9100	-0.104246	9100		9100		9100
	9110	36.4418		9110	-0.0186521	9110	-0.106175	9110		9110		9110
	9120	36.1989		9120	-0.0179441	9120	-0.0928194	9120		9120		9120
	9130	36.2687		9130	-0.0153811	9130	-0.105568	9130		9130		9130
	9140	36.3556		9140	-0.0169387	9140	-0.0987079	9140		9140		9140
	9150	36.2389		9150	-0.0232607	9150	-0.104436	9150		9150		9150
	9160	36.2497		9160	-0.0185015	9160	-0.106006	9160		9160		9160
	9170	36.2597		9170	-0.017607	9170	-0.102605	9170		9170		9170
	9180	36.3274		9180	-0.0167438	9180	-0.101166	9180		9180		9180
	9190	36.1904		9190	-0.0177992	9190	-0.101387	9190		9190		9190
	9200	36.3637		9200	-0.0172004	9200	-0.103627	9200		9200		9200
	9210	36.513		9210	-0.0197178	9210	-0.100523	9210		9210		9210
	9220	36.3117		9220	-0.0195168	9220	-0.101983	9220		9220		9220
	9230	36.4545		9230	-0.0214947	9230	-0.108604	9230		9230		9230
	9240	36.4762		9240	-0.0137343	9240	-0.106779	9240		9240		9240
	9250	36.1888		9250	-0.0215674	9250	-0.101853	9250		9250		9250
	9260	36.2991		9260	-0.0156146	9260	-0.102104	9260		9260		9260
	9270	36.3108		9270	-0.0205611	9270	-0.100899	9270		9270		9270
	9280	36.4164		9280	-0.0204298	9280	-0.0975455	9280		9280		9280
	9290	36.2429		9290	-0.0162069	9290	-0.101201	9290		9290		9290
	9300	36.3553		9300	-0.0147282	9300	-0.0999019	9300		9300		9300
	9310	36.3003		9310	-0.0203488	9310	-0.0947655	9310		9310		9310
	9320	36.1457		9320	-0.0188305	9320	-0.101888	9320		9320		9320
	9330	36.2722		9330	-0.0217128	9330	-0.108278	9330		9330		9330
	9340	36.2023		9340	-0.0211592	9340	-0.117493	9340		9340		9340
	9350	36.3589		9350	-0.0186493	9350	-0.10399	9350		9350		9350
	9360	36.3244		9360	-0.0149032	9360	-0.102891	9360		9360		9360
	9370	36.3607		9370	-0.0187441	9370	-0.100959	9370		9370		9370
	9380	36.2538		9380	-0.0195392	9380	-0.102471	9380		9380		9380
	9390	36.1661		9390	-0.0149476	9390	-0.107535	9390		9390		9390
	9400	36.2969		9400	-0.0210921	9400	-0.104649	9400		9400		9400
	9410	36.3718		9410	-0.0176098	9410	-0.0967068	9410		9410		9410
	9420	36.2797		9420	-0.0162903	9420	-0.112977	9420		9420		9420
	9430	36.3278		9430	-0.0191792	9430	-0.108	9430		9430		9430
	9440	36.2701		9440	-0.0184653	9440	-0.106384	9440		9440		9440
	9450	36.2575		9450	-0.0167967	9450	-0.109505	9450		9450		9450
	9460	36.1793		9460	-0.0195113	9460	-0.108891	9460		9460		9460
	9470	36.2792		9470	-0.0212878	9470	-0.105876	9470		9470		9470
	9480	36.1917		9480	-0.0203907	9480	-0.107274	9480		9480		9480
	9490	36.0607		9490	-0.0160094	9490	-0.111868	9490		9490		9490
	9500	36.1636		9500	-0.0138564	9500	-0.104263	9500		9500		9500
	9510	36.1542		9510	-0.0218638	9510	-0.107778	9510		9510		9510
	9520	36.272		9520	-0.023412	9520	-0.109632	9520		9520		9520
	9530	36.4364		9530	-0.0216457	9530	-0.106978	9530		9530		9530
	9540	36.287		9540	-0.0230282	9540	-0.10086	9540		9540		9540
	9550	36.2073		9550	-0.0149254	9550	-0.106301	9550		9550		9550
	9560	36.2379		9560	-0.0187246	9560	-0.108944	9560		9560		9560
	9570	36.2505		9570	-0.023412	9570	-0.108965	9570		9570		9570
	9580	36.2788		9580	-0.0188807	9580	-0.109666	9580		9580		9580
	9590	36.2085		9590	-0.0217659	9590	-0.10277	9590		9590		9590
	9600	36.1399		9600	-0.0185517	9600	-0.110703	9600		9600		9600
	9610	36.2411		9610	-0.0190341	9610	-0.102861	9610		9610		9610
	9620	36.3492		9620	-0.0171141	9620	-0.104519	9620		9620		9620
	9630	36.1671		9630	-0.0182896	9630	-0.11598	9630		9630		9630
	9640	36.2249		9640	-0.0196424	9640	-0.107987	9640		9640		9640
	9650	36.2618		9650	-0.0209579	9650	-0.105316	9650		9650		9650
	9660	36.289		9660	-0.0160539	9660	-0.105811	9660		9660		9660
	9670	36.2154		9670	-0.0173062	9670	-0.108635	9670		9670		9670
	9680	36.4019		9680	-0.0227594	9680	-0.110451	9680		9680		9680
	9690	35.9686		9690	-0.0199216	9690	-0.10743	9690		9690		9690
	9700	36.3606		9700	-0.0209887	9700	-0.115638	9700		9700		9700
	9710	36.293		9710	-0.0208964	9710	-0.113616	9710		9710		9710
	9720	36.2173		9720	-0.0157619	9720	-0.110738	9720		9720		9720
	9730	36.2302		9730	-0.0185071	9730	-0.115581	9730		9730		9730
	9740	36.2324		9740	-0.0224291	9740	-0.11932	9740		9740		9740
	9750	36.1913		9750	-0.0201896	9750	-0.111427	9750		9750		9750
	9760	36.3352		9760	-0.0138231	9760	-0.110198	9760		9760		9760
	9770	36.2575		9770	-0.0199355	9770	-0.110499	9770		9770		9770
	9780	36.2595		9780	-0.0198713	9780	-0.10338	9780		9780		9780
	9790	36.1879		9790	-0.0190844	9790	-0.112514	9790		9790		9790
	9800	36.113		9800	-0.0214611	9800	-0.114001	9800		9800		9800
	9810	36.3018		9810	-0.0239837	9810	-0.113362	9810		9810		9810
	9820	36.1706		9820	-0.019009	9820	-0.11637	9820		9820		9820
	9830	36.1099		9830	-0.0123618	9830	-0.106023	9830		9830		9830
	9840	36.2238		9840	-0.0165852	9840	-0.121777	9840		9840		9840
	9850	36.2775		9850	-0.0185545	9850	-0.117278	9850		9850		9850
	9860	36.0448		9860	-0.0226278	9860	-0.110625	9860		9860		9860
	9870	36.2673		9870	-0.0237258	9870	-0.110372	9870		9870		9870
	9880	36.1048		9880	-0.0193243	9880	-0.108039	9880		9880		9880
	9890	36.3		9890	-0.0211033	9890	-0.11268	9890		9890		9890
	9900	36.127		9900	-0.0152393	9900	-0.111611	9900		9900		9900
	9910	36.3535		9910	-0.0225998	9910	-0.105754	9910		9910		9910
	9920	36.2801		9920	-0.0191932	9920	-0.111209	9920		9920		9920
	9930	36.0826		9930	-0.0215758	9930	-0.117611	9930		9930		9930
	9940	36.0545		9940	-0.0162875	9940	-0.108252	9940		9940		9940
	9950	36.2291		9950	-0.0196145	9950	-0.11114	9950		9950		9950
	9960	36.2182		9960	-0.0150143	9960	-0.109488	9960		9960		9960
	9970	36.2436		9970	-0.0196982	9970	-0.118789	9970		9970		9970
	9980	36.1932		9980	-0.0186604	9980	-0.117155	9980		9980		9980
	9990	36.1429		9990	-0.0229078	9990	-0.117699	9990		9990		9990
	10000	36.2716		10000	-0.0155145	10000	-0.104865	10000		10000		10000
	10010	36.1737		10010	-0.0214807	10010	-0.110141	10010		10010		10010
	10020	36.1398		10020	-0.0166687	10020	-0.108352	10020		10020		10020
	10030	36.2017		10030	-0.0238043	10030	-0.113917	10030		10030		10030
	10040	36.2684		10040	-0.020117	10040	-0.116563	10040		10040		10040
	10050	36.3521		10050	-0.0189254	10050	-0.104527	10050		10050		10050
	10060	36.0541		10060	-0.0194471	10060	-0.109932	10060		10060		10060
	10070	36.1484		10070	-0.0224543	10070	-0.1091	10070		10070		10070
	10080	36.1821		10080	-0.0198657	10080	-0.106223	10080		10080		10080
	10090	36.1877		10090	-0.0187497	10090	-0.11189	10090		10090		10090
	10100	36.1372		10100	-0.0209775	10100	-0.113712	10100		10100		10100
	10110	36.2571		10110	-0.0237118	10110	-0.109976	10110		10110		10110
	10120	36.2493		10120	-0.0234988	10120	-0.115038	10120		10120		10120
	10130	36.3682		10130	-0.0205304	10130	-0.111148	10130		10130		10130
	10140	36.1369		10140	-0.0174677	10140	-0.110451	10140		10140		10140
	10150	36.2779		10150	-0.0260659	10150	-0.123423	10150		10150		10150
	10160	36.3383		10160	-0.0268556	10160	-0.119237	10160		10160		10160
	10170	36.2151		10170	-0.0188138	10170	-0.10536	10170		10170		10170
	10180	36.2476		10180	-0.0193103	10180	-0.117085	10180		10180		10180
	10190	36.3101		10190	-0.0186102	10190	-0.108143	10190		10190		10190
	10200	36.2915		10200	-0.0234876	10200	-0.113952	10200		10200		10200
	10210	36.1015		10210	-0.0228406	10210	-0.122011	10210		10210		10210
	10220	36.229		10220	-0.0227734	10220	-0.118042	10220		10220		10220
	10230	36.0591		10230	-0.0190955	10230	-0.110594	10230		10230		10230
	10240	36.1664		10240	-0.0230954	10240	-0.122774	10240		10240		10240
	10250	36.3167		10250	-0.021162	10250	-0.114425	10250		10250		10250
	10260	36.2858		10260	-0.0222583	10260	-0.115611	10260		10260		10260
	10270	36.1474		10270	-0.0200975	10270	-0.114845	10270		10270		10270
	10280	36.165		10280	-0.0219562	10280	-0.113314	10280		10280		10280
	10290	36.1228		10290	-0.0229946	10290	-0.118006	10290		10290		10290
	10300	36.0302		10300	-0.0181949	10300	-0.109706	10300		10300		10300
	10310	36.1432		10310	-0.0173145	10310	-0.115484	10310		10310		10310
	10320	36.2135		10320	-0.0197848	10320	-0.117427	10320		10320		10320
	10330	36.3326		10330	-0.0219785	10330	-0.113607	10330		10330		10330
	10340	36.1449		10340	-0.0216317	10340	-0.110058	10340		10340		10340
	10350	36.3106		10350	-0.0218247	10350	-0.113336	10350		10350		10350
	10360	36.2035		10360	-0.022765	10360	-0.117651	10360		10360		10360
	10370	36.3204		10370	-0.0263834	10370	-0.119087	10370		10370		10370
	10380	36.1026		10380	-0.0229806	10380	-0.114609	10380		10380		10380
	10390	36.0146		10390	-0.0165936	10390	-0.116111	10390		10390		10390
	10400	36.2211		10400	-0.0196982	10400	-0.115515	10400		10400		10400
	10410	36.2184		10410	-0.0213968	10410	-0.121544	10410		10410		10410
	10420	36.1236		10420	-0.0162124	10420	-0.120768	10420		10420		10420
	10430	36.1892		10430	-0.0215981	10430	-0.114841	10430		10430		10430
	10440	36.3015		10440	-0.0223815	10440	-0.118455	10440		10440		10440
	10450	36.1816		10450	-0.0189421	10450	-0.119848	10450		10450		10450
	10460	36.0784		10460	-0.0215646	10460	-0.108813	10460		10460		10460
	10470	36.2061		10470	-0.0241547	10470	-0.119215	10470		10470		10470
	10480	36.0565		10480	-0.0250747	10480	-0.117502	10480		10480		10480
	10490	36.275		10490	-0.017919	10490	-0.118274	10490		10490		10490
	10500	36.25		10500	-0.0195671	10500	-0.112069	10500		10500		10500
	10510	36.1719		10510	-0.0190035	10510	-0.120645	10510		10510		10510
	10520	36.1873		10520	-0.021243	10520	-0.119681	10520		10520		10520
	10530	36.2659		10530	-0.0196229	10530	-0.112777	10530		10530		10530
	10540	36.182		10540	-0.0173591	10540	-0.119461	10540		10540		10540
	10550	36.158		10550	-0.0200053	10550	-0.112742	10550		10550		10550
	10560	36.1657		10560	-0.0207986	10560	-0.111105	10560		10560		10560
	10570	36.115		10570	-0.0225466	10570	-0.111388	10570		10570		10570
	10580	36.2651		10580	-0.019782	10580	-0.113974	10580		10580		10580
	10590	36.2005		10590	-0.0211731	10590	-0.112449	10590		10590		10590
	10600	36.2988		10600	-0.0174816	10600	-0.122783	10600		10600		10600
	10610	36.3208		10610	-0.0199914	10610	-0.112707	10610		10610		10610
	10620	36.1627		10620	-0.0232887	10620	-0.118187	10620		10620		10620
	10630	36.2534		10630	-0.0194303	10630	-0.117616	10630		10630		10630
	10640	36.2321		10640	-0.0199272	10640	-0.113664	10640		10640		10640
	10650	36.1036		10650	-0.0218191	10650	-0.115384	10650		10650		10650
	10660	36.2026		10660	-0.0213521	10660	-0.121248	10660		10660		10660
	10670	36.3284		10670	-0.0176878	10670	-0.125275	10670		10670		10670
	10680	36.1208		10680	-0.0233615	10680	-0.114079	10680		10680		10680
	10690	36.0102		10690	-0.0228042	10690	-0.118279	10690		10690		10690
	10700	36.1062		10700	-0.0207986	10700	-0.116571	10700		10700		10700
	10710	36.1461		10710	-0.0217743	10710	-0.120398	10710		10710		10710
	10720	36.117		10720	-0.0204019	10720	-0.120469	10720		10720		10720
	10730	36.2139		10730	-0.0205444	10730	-0.12239	10730		10730		10730
	10740	36.0983		10740	-0.0200891	10740	-0.118187	10740		10740		10740
	10750	35.9905		10750	-0.0226726	10750	-0.122598	10750		10750		10750
	10760	36.1262		10760	-0.0199188	10760	-0.116541	10760		10760		10760
	10770	36.1413		10770	-0.0214639	10770	-0.121411	10770		10770		10770
	10780	36.2085		10780	-0.0187497	10780	-0.122915	10780		10780		10780
	10790	36.0593		10790	-0.0223171	10790	-0.118828	10790		10790		10790
	10800	36.11		10800	-0.0223619	10800	-0.118679	10800		10800		10800
	10810	36.0404		10810	-0.0212235	10810	-0.120843	10810		10810		10810
	10820	36.1646		10820	-0.0207064	10820	-0.126421	10820		10820		10820
	10830	36.183		10830	-0.0225914	10830	-0.124351	10830		10830		10830
	10840	36.2486		10840	-0.0258412	10840	-0.121826	10840		10840		10840
	10850	36.2407		10850	-0.0229806	10850	-0.118182	10850		10850		10850
	10860	36.1514		10860	-0.0232383	10860	-0.123154	10860		10860		10860
	10870	35.9684		10870	-0.0202483	10870	-0.127915	10870		10870		10870
	10880	36.042		10880	-0.0245333	10880	-0.112292	10880		10880		10880
	10890	36.2582		10890	-0.0222304	10890	-0.117265	10890		10890		10890
	10900	36.369		10900	-0.0199886	10900	-0.120288	10900		10900		10900
	10910	36.146		10910	-0.0227398	10910	-0.127445	10910		10910		10910
	10920	36.2512		10920	-0.0229806	10920	-0.118002	10920		10920		10920
	10930	36.0345		10930	-0.0216736	10930	-0.122845	10930		10930		10930
	10940	36.1937		10940	-0.0232187	10940	-0.118819	10940		10940		10940
	10950	36.1881		10950	-0.014556	10950	-0.1178	10950		10950		10950
	10960	36.1694		10960	-0.020293	10960	-0.114145	10960		10960		10960
	10970	36.1752		10970	-0.0264705	10970	-0.125629	10970		10970		10970
	10980	36.1151		10980	-0.0224571	10980	-0.12124	10980		10980		10980
	10990	36.1302		10990	-0.0204606	10990	-0.126678	10990		10990		10990
	11000	36.1947		11000	-0.0224263	11000	-0.124404	11000		11000		11000
	11010	36.1443		11010	-0.0228518	11010	-0.129277	11010		11010		11010
	11020	36.1486		11020	-0.0220373	11020	-0.120205	11020		11020		11020
	11030	36.041		11030	-0.0221996	11030	-0.126399	11030		11030		11030
	11040	36.0795		11040	-0.0240033	11040	-0.122734	11040		11040		11040
	11050	36.0235		11050	-0.0205779	11050	-0.122417	11050		11050		11050
	11060	36.1675		11060	-0.0258777	11060	-0.118938	11060		11060		11060
	11070	36.0881		11070	-0.0248643	11070	-0.127006	11070		11070		11070
	11080	35.9166		11080	-0.0230058	11080	-0.124554	11080		11080		11080
	11090	36.058		11090	-0.021945	11090	-0.123061	11090		11090		11090
	11100	36.1099		11100	-0.022222	11100	-0.129984	11100		11100		11100
	11110	36.1616		11110	-0.0208825	11110	-0.12183	11110		11110		11110
	11120	35.9315		11120	-0.0232887	11120	-0.121169	11120		11120		11120
	11130	36.1873		11130	-0.024999	11130	-0.12562	11130		11130		11130
	11140	36.0838		11140	-0.0261754	11140	-0.121901	11140		11140		11140
	11150	36.2039		11150	-0.0251309	11150	-0.122924	11150		11150		11150
	11160	36.1133		11160	-0.0254312	11160	-0.126337	11160		11160		11160
	11170	36.1088		11170	-0.0231543	11170	-0.123949	11170		11170		11170
	11180	36.0405		11180	-0.025013	11180	-0.124921	11180		11180		11180
	11190	36.1629		11190	-0.0254846	11190	-0.122655	11190		11190		11190
	11200	35.9875		11200	-0.0288452	11200	-0.132578	11200		11200		11200
	11210	36.1761		11210	-0.0289607	11210	-0.12597	11210		11210		11210
	11220	36.0539		11220	-0.0266981	11220	-0.130882	11220		11220		11220
	11230	36.253		11230	-0.0284368	11230	-0.124682	11230		11230		11230
	11240	36.1342		11240	-0.0267572	11240	-0.127746	11240		11240		11240
	11250	36.0137		11250	-0.0238351	11250	-0.125686	11250		11250		11250
	11260	36.1502		11260	-0.0267178	11260	-0.120451	11260		11260		11260
	11270	36.0309		11270	-0.0255547	11270	-0.122977	11270		11270		11270
	11280	36.0136		11280	-0.0241351	11280	-0.123913	11280		11280		11280
	11290	35.9619		11290	-0.0265239	11290	-0.123613	11290		11290		11290
	11300	36.1063		11300	-0.0262906	11300	-0.128718	11300		11300		11300
	11310	36.0863		11310	-0.030328	11310	-0.132422	11310		11310		11310
	11320	36.0088		11320	-0.0234708	11320	-0.132369	11320		11320		11320
	11330	36.2596		11330	-0.024623	11330	-0.130629	11330		11330		11330
	11340	36.0362		11340	-0.0291128	11340	-0.125399	11340		11340		11340
	11350	36.2001		11350	-0.0229274	11350	-0.132053	11350		11350		11350
	11360	36.0568		11360	-0.0220709	11360	-0.118441	11360		11360		11360
	11370	36.0367		11370	-0.0278738	11370	-0.129224	11370		11370		11370
	11380	36.0847		11380	-0.0248082	11380	-0.126652	11380		11380		11380
	11390	35.7943		11390	-0.0291212	11390	-0.125939	11390		11390		11390
	11400	35.962		11400	-0.0224962	11400	-0.129104	11400		11400		11400
	11410	35.8818		11410	-0.0256446	11410	-0.125332	11410		11410		11410
	11420	36.2389		11420	-0.0232383	11420	-0.133443	11420		11420		11420
	11430	36.1226		11430	-0.023426	11430	-0.124103	11430		11430		11430
	11440	35.9439		11440	-0.0242108	11440	-0.133327	11440		11440		11440
	11450	36.109		11450	-0.0246483	11450	-0.13589	11450		11450		11450
	11460	35.9264		11460	-0.0246875	11460	-0.13224	11460		11460		11460
	11470	36.1175		11470	-0.0230002	11470	-0.130811	11470		11470		11470
	11480	36.1968		11480	-0.0233055	11480	-0.128256	11480		11480		11480
	11490	36.1039		11490	-0.0287606	11490	-0.135265	11490		11490		11490
	11500	35.9829		11500	-0.0237819	11500	-0.127582	11500		11500		11500
	11510	36.0075		11510	-0.0320871	11510	-0.128669	11510		11510		11510
	11520	36.0433		11520	-0.0220177	11520	-0.128993	11520		11520		11520
	11530	36.0365		11530	-0.0242472	11530	-0.125412	11530		11530		11530
	11540	35.9795		11540	-0.0201422	11540	-0.127392	11540		11540		11540
	11550	36.0395		11550	-0.0276318	11550	-0.136785	11550		11550		11550
	11560	35.9717		11560	-0.0254677	11560	-0.133644	11560		11560		11560
	11570	36.1752		11570	-0.0273617	11570	-0.131247	11570		11570		11570
	11580	36.0958		11580	-0.0242304	11580	-0.136794	11580		11580		11580
	11590	36.1118		11590	-0.0277978	11590	-0.133537	11590		11590		11590
	11600	36.143		11600	-0.0308077	11600	-0.129229	11600		11600		11600
	11610	36.0055		11610	-0.0279188	11610	-0.131323	11610		11610		11610
	11620	36.0503		11620	-0.0308528	11620	-0.13066	11620		11620		11620
	11630	36.0204		11630	-0.0243538	11630	-0.126997	11630		11630		11630
	11640	36.0626		11640	-0.0252881	11640	-0.133256	11640		11640		11640
	11650	36.1172		11650	-0.0252488	11650	-0.129962	11650		11650		11650
	11660	36.1975		11660	-0.0278485	11660	-0.130958	11660		11660		11660
	11670	36.0218		11670	-0.0303477	11670	-0.134349	11670		11670		11670
	11680	36.0249		11680	-0.0233728	11680	-0.136092	11680		11680		11680
	11690	36.2451		11690	-0.0235913	11690	-0.126111	11690		11690		11690
	11700	35.9972		11700	-0.0250383	11700	-0.133791	11700		11700		11700
	11710	35.9637		11710	-0.0244575	11710	-0.129215	11710		11710		11710
	11720	36.0141		11720	-0.0278597	11720	-0.138021	11720		11720		11720
	11730	36.1119		11730	-0.0250327	11730	-0.129917	11730		11730		11730
	11740	36.0412		11740	-0.0264171	11740	-0.137774	11740		11740		11740
	11750	36.1665		11750	-0.0256923	11750	-0.134135	11750		11750		11750
	11760	36.0292		11760	-0.0301277	11760	-0.133488	11760		11760		11760
	11770	36.2235		11770	-0.0282003	11770	-0.128975	11770		11770		11770
	11780	36.1737		11780	-0.0258693	11780	-0.136132	11780		11780		11780
	11790	35.9771		11790	-0.0274686	11790	-0.138379	11790		11790		11790
	11800	36.0198		11800	-0.024065	11800	-0.132382	11800		11800		11800
	11810	36.2637		11810	-0.0309177	11810	-0.137676	11810		11810		11810
	11820	36.1209		11820	-0.0251225	11820	-0.137313	11820		11820		11820
	11830	36.0574		11830	-0.0277809	11830	-0.135846	11830		11830		11830
	11840	36.1051		11840	-0.0248783	11840	-0.139541	11840		11840		11840
	11850	36.066		11850	-0.0280961	11850	-0.13859	11850		11850		11850
	11860	36.1442		11860	-0.0323584	11860	-0.133787	11860		11860		11860
	11870	36.0117		11870	-0.0230926	11870	-0.135269	11870		11870		11870
	11880	36.1165		11880	-0.0235044	11880	-0.123657	11880		11880		11880
	11890	36.1633		11890	-0.0276121	11890	-0.1376	11890		11890		11890
	11900	36.021		11900	-0.0280286	11900	-0.137425	11900		11900		11900
	11910	35.9054		11910	-0.0251168	11910	-0.131772	11910		11910		11910
	11920	36.1795		11920	-0.02542	11920	-0.133448	11920		11920		11920
	11930	36.1128		11930	-0.0238183	11930	-0.130744	11930		11930		11930
	11940	36.1934		11940	-0.0225634	11940	-0.133635	11940		11940		11940
	11950	36.1052		11950	-0.0276909	11950	-0.140138	11950		11950		11950
	11960	36.0963		11960	-0.0246763	11960	-0.131202	11960		11960		11960
	11970	36.1809		11970	-0.0264339	11970	-0.132815	11970		11970		11970
	11980	36.1044		11980	-0.0291804	11980	-0.133675	11980		11980		11980
	11990	36.1539		11990	-0.0281946	11990	-0.139258	11990		11990		11990
	12000	35.9986		12000	-0.0302828	12000	-0.129029	12000		12000		12000
	12010	35.8647		12010	-0.0250888	12010	-0.140111	12010		12010		12010
	12020	36.1357		12020	-0.0288621	12020	-0.138075	12020		12020		12020
	12030	36.1309		12030	-0.0287071	12030	-0.135729	12030		12030		12030
	12040	36.1185		12040	-0.0264789	12040	-0.128287	12040		12040		12040
	12050	36.0191		12050	-0.0289297	12050	-0.130548	12050		12050		12050
	12060	36.0325		12060	-0.0239248	12060	-0.138877	12060		12060		12060
	12070	36.0159		12070	-0.0225214	12070	-0.137748	12070		12070		12070
	12080	36.053		12080	-0.0294369	12080	-0.144142	12080		12080		12080
	12090	35.9047		12090	-0.0236642	12090	-0.131171	12090		12090		12090
	12100	36.0484		12100	-0.027584	12100	-0.142466	12100		12100		12100
	12110	35.9938		12110	-0.0246904	12110	-0.141589	12110		12110		12110
	12120	36.0167		12120	-0.0236249	12120	-0.14531	12120		12120		12120
	12130	36.0175		12130	-0.021366	12130	-0.139792	12130		12130		12130
	12140	35.9712		12140	-0.0286987	12140	-0.135671	12140		12140		12140
	12150	36.0466		12150	-0.0249401	12150	-0.134849	12150		12150		12150
	12160	36.1091		12160	-0.0275502	12160	-0.130846	12160		12160		12160
	12170	35.9966		12170	-0.027058	12170	-0.141621	12170		12170		12170
	12180	36.0128		12180	-0.0253863	12180	-0.137734	12180		12180		12180
	12190	36.1092		12190	-0.0282791	12190	-0.135721	12190		12190		12190
	12200	36.0545		12200	-0.0315333	12200	-0.136892	12200		12200		12200
	12210	35.999		12210	-0.0260743	12210	-0.13632	12210		12210		12210
	12220	36.0849		12220	-0.0260209	12220	-0.140084	12220		12220		12220
	12230	36.0976		12230	-0.025917	12230	-0.135631	12230		12230		12230
	12240	36.1542		12240	-0.0263103	12240	-0.141153	12240		12240		12240
	12250	36.0122		12250	-0.0286874	12250	-0.133483	12250		12250		12250
	12260	36.0771		12260	-0.029079	12260	-0.139483	12260		12260		12260
	12270	35.8523		12270	-0.0294031	12270	-0.140367	12270		12270		12270
	12280	35.9693		12280	-0.0314655	12280	-0.141036	12280		12280		12280
	12290	35.9634		12290	-0.0224319	12290	-0.142763	12290		12290		12290
	12300	36.072		12300	-0.0250018	12300	-0.132596	12300		12300		12300
	12310	35.9516		12310	-0.0275446	12310	-0.140461	12310		12310		12310
	12320	36.1804		12320	-0.0274461	12320	-0.140232	12320		12320		12320
	12330	36.1375		12330	-0.0275924	12330	-0.135126	12330		12330		12330
	12340	36.2562		12340	-0.0304662	12340	-0.137869	12340		12340		12340
	12350	36.0815		12350	-0.029327	12350	-0.140219	12350		12350		12350
	12360	36.0933		12360	-0.0278175	12360	-0.138962	12360		12360		12360
	12370	36.0108		12370	-0.0276881	12370	-0.142304	12370		12370		12370
	12380	35.8847		12380	-0.0311154	12380	-0.139568	12380		12380		12380
	12390	35.9312		12390	-0.0294031	12390	-0.141567	12390		12390		12390
	12400	36.0249		12400	-0.0233363	12400	-0.134693	12400		12400		12400
	12410	35.8995		12410	-0.0280089	12410	-0.141585	12410		12410		12410
	12420	36.256		12420	-0.0278147	12420	-0.141445	12420		12420		12420
	12430	36.0276		12430	-0.03085	12430	-0.142624	12430		12430		12430
	12440	35.9217		12440	-0.0329918	12440	-0.14499	12440		12440		12440
	12450	35.9106		12450	-0.0282369	12450	-0.139276	12450		12450		12450
	12460	36.0452		12460	-0.0302349	12460	-0.142853	12460		12460		12460
	12470	35.976		12470	-0.0279385	12470	-0.149122	12470		12470		12470
	12480	35.8264		12480	-0.0276515	12480	-0.136839	12480		12480		12480
	12490	35.9694		12490	-0.0251814	12490	-0.142295	12490		12490		12490
	12500	35.948		12500	-0.0264873	12500	-0.142075	12500		12500		12500
	12510	36.0856		12510	-0.0269821	12510	-0.140946	12510		12510		12510
	12520	35.9411		12520	-0.0289381	12520	-0.146959	12520		12520		12520
	12530	36.2307		12530	-0.0230898	12530	-0.140066	12530		12530		12530
	12540	36.2188		12540	-0.0324347	12540	-0.146313	12540		12540		12540
	12550	35.9373		12550	-0.0315079	12550	-0.14517	12550		12550		12550
	12560	35.9272		12560	-0.0306016	12560	-0.135202	12560		12560		12560
	12570	35.8957		12570	-0.0272689	12570	-0.146597	12570		12570		12570
	12580	35.9721		12580	-0.0283974	12580	-0.139456	12580		12580		12580
	12590	35.9236		12590	-0.029172	12590	-0.135747	12590		12590		12590
	12600	35.9635		12600	-0.0279075	12600	-0.135582	12600		12600		12600
	12610	36.0097		12610	-0.0292734	12610	-0.140165	12610		12610		12610
	12620	36.0973		12620	-0.0267487	12620	-0.147836	12620		12620		12620
	12630	36.1207		12630	-0.0256614	12630	-0.140717	12630		12630		12630
	12640	35.9688		12640	-0.0278344	12640	-0.143962	12640		12640		12640
	12650	36.0021		12650	-0.0316661	12650	-0.137604	12650		12650		12650
	12660	35.827		12660	-0.0323838	12660	-0.143899	12660		12660		12660
	12670	36.1176		12670	-0.0280877	12670	-0.146435	12670		12670		12670
	12680	36.0277		12680	-0.0262991	12680	-0.140861	12680		12680		12680
	12690	35.9871		12690	-0.0233363	12690	-0.145098	12690		12690		12690
	12700	36.0834		12700	-0.0258299	12700	-0.142637	12700		12700		12700
	12710	36.0153		12710	-0.0313384	12710	-0.141212	12710		12710		12710
	12720	35.8581		12720	-0.0295637	12720	-0.134952	12720		12720		12720
	12730	35.8331		12730	-0.0284255	12730	-0.140906	12730		12730		12730
	12740	36.174		12740	-0.0271311	12740	-0.144237	12740		12740		12740
	12750	36.0003		12750	-0.0266447	12750	-0.149485	12750		12750		12750
	12760	36.1807		12760	-0.0276374	12760	-0.144719	12760		12760		12760
	12770	35.8066		12770	-0.0284762	12770	-0.148574	12770		12770		12770
	12780	35.9041		12780	-0.0278231	12780	-0.144115	12780		12780		12780
	12790	35.9996		12790	-0.0269427	12790	-0.135421	12790		12790		12790
	12800	35.8476		12800	-0.0312904	12800	-0.142057	12800		12800		12800
	12810	36.0844		12810	-0.0274011	12810	-0.138626	12810		12810		12810
	12820	36.0745		12820	-0.0276712	12820	-0.145893	12820		12820		12820
	12830	35.9269		12830	-0.0312396	12830	-0.149244	12830		12830		12830
	12840	36.1395		12840	-0.0239865	12840	-0.146249	12840		12840		12840
	12850	35.9756		12850	-0.029778	12850	-0.148443	12850		12850		12850
	12860	35.9726		12860	-0.0281102	12860	-0.140618	12860		12860		12860
	12870	36.0706		12870	-0.0268387	12870	-0.15006	12870		12870		12870
	12880	36.0229		12880	-0.0255576	12880	-0.147868	12880		12880		12880
	12890	36.147		12890	-0.0272239	12890	-0.149072	12890		12890		12890
	12900	36.03		12900	-0.0290424	12900	-0.143903	12900		12900		12900
	12910	35.9882		12910	-0.0307597	12910	-0.146417	12910		12910		12910
	12920	36.0871		12920	-0.0291663	12920	-0.150097	12920		12920		12920
	12930	36.0538		12930	-0.0289663	12930	-0.148461	12930		12930		12930
	12940	35.9991		12940	-0.0261221	12940	-0.141904	12940		12940		12940
	12950	35.8278		12950	-0.030723	12950	-0.140704	12950		12950		12950
	12960	36.0052		12960	-0.0300572	12960	-0.139918	12960		12960		12960
	12970	35.9878		12970	-0.0274967	12970	-0.148773	12970		12970		12970
	12980	36.0892		12980	-0.0347585	12980	-0.145044	12980		12980		12980
	12990	36.1988		12990	-0.0277809	12990	-0.138958	12990		12990		12990
	13000	36.0383		13000	-0.0280849	13000	-0.149127	13000		13000		13000
	13010	36.0591		13010	-0.027148	13010	-0.144061	13010		13010		13010
	13020	35.802		13020	-0.0271199	13020	-0.152576	13020		13020		13020
	13030	35.937		13030	-0.0270074	13030	-0.151245	13030		13030		13030
	13040	35.9591		13040	-0.028986	13040	-0.14275	13040		13040		13040
	13050	35.9912		13050	-0.0275643	13050	-0.143655	13050		13050		13050
	13060	35.9737		13060	-0.0299218	13060	-0.145716	13060		13060		13060
	13070	35.9332		13070	-0.0287606	13070	-0.142322	13070		13070		13070
	13080	36.0653		13080	-0.0295327	13080	-0.142394	13080		13080		13080
	13090	35.9238		13090	-0.0319062	13090	-0.14813	13090		13090		13090
	13100	35.9577		13100	-0.0233896	13100	-0.146647	13100		13100		13100
	13110	36.0931		13110	-0.0285213	13110	-0.146909	13110		13110		13110
	13120	35.9554		13120	-0.0280849	13120	-0.152967	13120		13120		13120
	13130	35.9918		13130	-0.0315446	13130	-0.142858	13130		13130		13130
	13140	36.0444		13140	-0.0296821	13140	-0.145261	13140		13140		13140
	13150	35.9218		13150	-0.0309262	13150	-0.143097	13150		13150		13150
	13160	35.9107		13160	-0.029451	13160	-0.144633	13160		13160		13160
	13170	35.9789		13170	-0.03377	13170	-0.1399	13170		13170		13170
	13180	36.06		13180	-0.0280595	13180	-0.151867	13180		13180		13180
	13190	36.015		13190	-0.031635	13190	-0.146855	13190		13190		13190
	13200	35.9425		13200	-0.0334049	13200	-0.146629	13200		13200		13200
	13210	36.1715		13210	-0.0310335	13210	-0.146719	13210		13210		13210
	13220	36.0872		13220	-0.0278681	13220	-0.148597	13220		13220		13220
	13230	35.8657		13230	-0.0271845	13230	-0.14814	13230		13230		13230
	13240	36.0999		13240	-0.0280455	13240	-0.145215	13240		13240		13240
	13250	35.9357		13250	-0.0264368	13250	-0.144629	13250		13250		13250
	13260	35.9599		13260	-0.027629	13260	-0.146308	13260		13260		13260
	13270	36.07		13270	-0.0272577	13270	-0.147099	13270		13270		13270
	13280	36.0236		13280	-0.0299303	13280	-0.150841	13280		13280		13280
	13290	36.0091		13290	-0.0317395	13290	-0.144629	13290		13290		13290
	13300	36.1178		13300	-0.0288282	13300	-0.145419	13300		13300		13300
	13310	36.0034		13310	-0.0312989	13310	-0.146331	13310		13310		13310
	13320	35.9784		13320	-0.0250551	13320	-0.148538	13320		13320		13320
	13330	35.8806		13330	-0.0326326	13330	-0.156502	13330		13330		13330
	13340	36.01		13340	-0.029513	13340	-0.152144	13340		13340		13340
	13350	35.9999		13350	-0.0274686	13350	-0.147171	13350		13350		13350
	13360	35.949		13360	-0.0272717	13360	-0.149992	13360		13360		13360
	13370	35.981		13370	-0.0290987	13370	-0.14958	13370		13370		13370
	13380	35.8513		13380	-0.0251898	13380	-0.153413	13380		13380		13380
	13390	36.0491		13390	-0.0327231	13390	-0.148085	13390		13390		13390
	13400	35.995		13400	-0.032381	13400	-0.149267	13400		13400		13400
	13410	36.0966		13410	-0.0354161	13410	-0.146511	13410		13410		13410
	13420	35.9251		13420	-0.0269427	13420	-0.153499	13420		13420		13420
	13430	35.8806		13430	-0.0301164	13430	-0.147244	13430		13430		13430
	13440	35.9105		13440	-0.0288423	13440	-0.144525	13440		13440		13440
	13450	36.0155		13450	-0.0303195	13450	-0.151649	13450		13450		13450
	13460	35.8691		13460	-0.030596	13460	-0.151535	13460		13460		13460
	13470	36.0623		13470	-0.0295496	13470	-0.155526	13470		13470		13470
	13480	35.8303		13480	-0.0316209	13480	-0.150655	13480		13480		13480
	13490	35.8879		13490	-0.0332181	13490	-0.155449	13490		13490		13490
	13500	35.7763		13500	-0.0283016	13500	-0.145464	13500		13500		13500
	13510	36.0437		13510	-0.0292396	13510	-0.15169	13510		13510		13510
	13520	35.9917		13520	-0.0285382	13520	-0.151485	13520		13520		13520
	13530	35.936		13530	-0.0300995	13530	-0.156466	13530		13530		13530
	13540	35.8814		13540	-0.0327825	13540	-0.162752	13540		13540		13540
	13550	35.8199		13550	-0.0320136	13550	-0.15238	13550		13550		13550
	13560	35.973		13560	-0.0295102	13560	-0.14814	13560		13560		13560
	13570	35.8505		13570	-0.0301587	13570	-0.156543	13570		13570		13570
	13580	35.905		13580	-0.0292509	13580	-0.15253	13580		13580		13580
	13590	35.9712		13590	-0.0310448	13590	-0.157009	13590		13590		13590
	13600	35.8131		13600	-0.0334615	13600	-0.149394	13600		13600		13600
	13610	35.8942		13610	-0.0304098	13610	-0.152676	13610		13610		13610
	13620	36.0342		13620	-0.0284509	13620	-0.155325	13620		13620		13620
	13630	35.9437		13630	-0.0310758	13630	-0.154268	13630		13630		13630
	13640	35.9668		13640	-0.0335747	13640	-0.148411	13640		13640		13640
	13650	35.8545		13650	-0.0288818	13650	-0.144047	13650		13650		13650
	13660	35.9776		13660	-0.0303449	13660	-0.151054	13660		13660		13660
	13670	35.9861		13670	-0.0272183	13670	-0.152076	13670		13670		13670
	13680	35.7894		13680	-0.0319486	13680	-0.1558	13680		13680		13680
	13690	35.9462		13690	-0.034444	13690	-0.147271	13690		13690		13690
	13700	35.9436		13700	-0.0265745	13700	-0.151967	13700		13700		13700
	13710	35.9447		13710	-0.0300487	13710	-0.15139	13710		13710		13710
	13720	35.983		13720	-0.0293749	13720	-0.1509	13720		13720		13720
	13730	35.7942		13730	-0.0300261	13730	-0.160284	13730		13730		13730
	13740	36.1425		13740	-0.0299021	13740	-0.153445	13740		13740		13740
	13750	35.94		13750	-0.03006	13750	-0.157717	13750		13750		13750
	13760	35.8328		13760	-0.0292396	13760	-0.158993	13760		13760		13760
	13770	36.07		13770	-0.0295665	13770	-0.15476	13770		13770		13770
	13780	36.0868		13780	-0.0306807	13780	-0.164876	13780		13780		13780
	13790	36.0112		13790	-0.0356089	13790	-0.150827	13790		13790		13790
	13800	36.0047		13800	-0.0324178	13800	-0.148696	13800		13800		13800
	13810	36.0416		13810	-0.0298513	13810	-0.150283	13810		13810		13810
	13820	35.8601		13820	-0.0268949	13820	-0.152458	13820		13820		13820
	13830	35.8992		13830	-0.0298005	13830	-0.161421	13830		13830		13830
	13840	35.8517		13840	-0.0318667	13840	-0.157685	13840		13840		13840
	13850	35.8087		13850	-0.029513	13850	-0.15359	13850		13850		13850
	13860	35.9982		13860	-0.0285945	13860	-0.156352	13860		13860		13860
	13870	35.877		13870	-0.0342429	13870	-0.153258	13870		13870		13870
	13880	35.8523		13880	-0.0348123	13880	-0.158394	13880		13880		13880
	13890	35.9446		13890	-0.0303618	13890	-0.154906	13890		13890		13890
	13900	35.8897		13900	-0.0315757	13900	-0.156584	13900		13900		13900
	13910	35.9227		13910	-0.0347585	13910	-0.15314	13910		13910		13910
	13920	35.8845		13920	-0.034291	13920	-0.148189	13920		13920		13920
	13930	35.7326		13930	-0.0260827	13930	-0.166041	13930		13930		13930
	13940	35.8833		13940	-0.0302772	13940	-0.15273	13940		13940		13940
	13950	35.8822		13950	-0.0296117	13950	-0.159171	13950		13950		13950
	13960	35.8948		13960	-0.0308444	13960	-0.159524	13960		13960		13960
	13970	35.875		13970	-0.03392	13970	-0.160169	13970		13970		13970
	13980	36.039		13980	-0.0311041	13980	-0.157457	13980		13980		13980
	13990	36.0462		13990	-0.0333964	13990	-0.152103	13990		13990		13990
	14000	35.882		14000	-0.0306412	14000	-0.161792	14000		14000		14000
	14010	35.7916		14010	-0.0336115	14010	-0.156119	14010		14010		14010
	14020	35.9673		14020	-0.0304916	14020	-0.156302	14020		14020		14020
	14030	35.947		14030	-0.0266953	14030	-0.151503	14030		14030		14030
	14040	36.0218		14040	-0.0274545	14040	-0.161737	14040		14040		14040
	14050	35.8515		14050	-0.0265323	14050	-0.146959	14050		14050		14050
	14060	35.9491		14060	-0.0335407	14060	-0.152826	14060		14060		14060
	14070	35.9032		14070	-0.0335068	14070	-0.163023	14070		14070		14070
	14080	35.9075		14080	-0.0305509	14080	-0.165705	14080		14080		14080
	14090	35.9061		14090	-0.0295468	14090	-0.160591	14090		14090		14090
	14100	35.9478		14100	-0.0335436	14100	-0.160971	14100		14100		14100
	14110	35.8892		14110	-0.0298569	14110	-0.150827	14110		14110		14110
	14120	35.934		14120	-0.0323188	14120	-0.156899	14120		14120		14120
	14130	35.8824		14130	-0.0311436	14130	-0.163459	14130		14130		14130
	14140	35.9994		14140	-0.0338747	14140	-0.157914	14140		14140		14140
	14150	36.1023		14150	-0.0297413	14150	-0.160875	14150		14150		14150
	14160	35.8127		14160	-0.0325309	14160	-0.16066	14160		14160		14160
	14170	35.8827		14170	-0.0286846	14170	-0.157955	14170		14170		14170
	14180	35.8037		14180	-0.0312452	14180	-0.159469	14180		14180		14180
	14190	35.8543		14190	-0.0293664	14190	-0.166714	14190		14190		14190
	14200	35.8128		14200	-0.0323754	14200	-0.164742	14200		14200		14200
	14210	35.8632		14210	-0.0295214	14210	-0.162329	14210		14210		14210
	14220	35.8886		14220	-0.0318582	14220	-0.169577	14220		14220		14220
	14230	35.9807		14230	-0.0319062	14230	-0.164738	14230		14230		14230
	14240	35.9247		14240	-0.0322962	14240	-0.163211	14240		14240		14240
	14250	35.6983		14250	-0.0349908	14250	-0.159537	14250		14250		14250
	14260	35.8686		14260	-0.0307794	14260	-0.169457	14260		14260		14260
	14270	35.9007		14270	-0.0295976	14270	-0.161402	14270		14270		14270
	14280	35.9317		14280	-0.0315305	14280	-0.157361	14280		14280		14280
	14290	35.8938		14290	-0.0351212	14290	-0.163381	14290		14290		14290
	14300	35.9153		14300	-0.0291241	14300	-0.154032	14300		14300		14300
	14310	35.825		14310	-0.0303139	14310	-0.166446	14310		14310		14310
	14320	35.8322		14320	-0.0293833	14320	-0.157256	14320		14320		14320
	14330	35.7614		14330	-0.0343986	14330	-0.169951	14330		14330		14330
	14340	36.04		14340	-0.0326213	14340	-0.166483	14340		14340		14340
	14350	35.7588		14350	-0.0296229	14350	-0.159409	14350		14350		14350
	14360	35.9723		14360	-0.0318158	14360	-0.160211	14360		14360		14360
	14370	35.7948		14370	-0.0326694	14370	-0.165216	14370		14370		14370
	14380	35.7995		14380	-0.032873	14380	-0.17096	14380		14380		14380
	14390	35.951		14390	-0.0378832	14390	-0.157283	14390		14390		14390
	14400	36.0042		14400	-0.0331757	14400	-0.157187	14400		14400		14400
	14410	35.8024		14410	-0.0342032	14410	-0.163753	14410		14410		14410
	14420	35.8568		14420	-0.0323019	14420	-0.167747	14420		14420		14420
	14430	35.7536		14430	-0.0312198	14430	-0.167014	14430		14430		14430
	14440	35.7734		14440	-0.0366361	14440	-0.170312	14440		14440		14440
	14450	35.8633		14450	-0.0315813	14450	-0.161224	14450		14450		14450
	14460	35.9979		14460	-0.0315616	14460	-0.170127	14460		14460		14460
	14470	35.8599		14470	-0.0331559	14470	-0.15559	14470		14470		14470
	14480	35.8314		14480	-0.0330541	14480	-0.169045	14480		14480		14480
	14490	35.9963		14490	-0.037295	14490	-0.162651	14490		14490		14490
	14500	35.7758		14500	-0.0324743	14500	-0.168823	14500		14500		14500
	14510	35.9006		14510	-0.0344836	14510	-0.163652	14510		14510		14510
	14520	35.948		14520	-0.0328363	14520	-0.15983	14520		14520		14520
	14530	35.8443		14530	-0.0327288	14530	-0.158924	14530		14530		14530
	14540	35.8699		14540	-0.0336539	14540	-0.167424	14540		14540		14540
	14550	35.9298		14550	-0.0295496	14550	-0.164673	14550		14550		14550
	14560	35.8324		14560	-0.0366872	14560	-0.171076	14560		14560		14560
	14570	35.7688		14570	-0.0303787	14570	-0.168038	14570		14570		14570
	14580	35.8009		14580	-0.0337049	14580	-0.163809	14580		14580		14580
	14590	35.9581		14590	-0.0258805	14590	-0.160916	14590		14590		14590
	14600	36.0356		14600	-0.0352091	14600	-0.165368	14600		14600		14600
	14610	35.7482		14610	-0.0332379	14610	-0.171498	14610		14610		14610
	14620	35.6929		14620	-0.0334332	14620	-0.163092	14620		14620		14620
	14630	35.756		14630	-0.0328674	14630	-0.169142	14630		14630		14630
	14640	35.7066		14640	-0.0290395	14640	-0.169845	14640		14640		14640
	14650	35.9971		14650	-0.0270299	14650	-0.163974	14650		14650		14650
	14660	35.8606		14660	-0.0338606	14660	-0.168412	14660		14660		14660
	14670	35.6929		14670	-0.0323641	14670	-0.165995	14670		14670		14670
	14680	35.855		14680	-0.0320277	14680	-0.162596	14680		14680		14680
	14690	35.7517		14690	-0.0327627	14690	-0.169036	14690		14690		14690
	14700	35.8668		14700	-0.032446	14700	-0.161091	14700		14700		14700
	14710	35.8495		14710	-0.0354785	14710	-0.16306	14710		14710		14710
	14720	35.9184		14720	-0.0325026	14720	-0.1682	14720		14720		14720
	14730	35.8762		14730	-0.0318667	14730	-0.175267	14730		14730		14730
	14740	35.8277		14740	-0.0349313	14740	-0.164319	14740		14740		14740
	14750	35.7806		14750	-0.0301164	14750	-0.162531	14750		14750		14750
	14760	35.9565		14760	-0.0330399	14760	-0.164775	14760		14760		14760
	14770	35.9115		14770	-0.0325224	14770	-0.166253	14770		14770		14770
	14780	35.7162		14780	-0.0290198	14780	-0.163432	14780		14780		14780
	14790	35.8177		14790	-0.0326015	14790	-0.165612	14790		14790		14790
	14800	35.7795		14800	-0.0338379	14800	-0.164278	14800		14800		14800
	14810	35.7828		14810	-0.0368348	14810	-0.170368	14810		14810		14810
	14820	35.967		14820	-0.0348548	14820	-0.16682	14820		14820		14820
	14830	35.8684		14830	-0.033787	14830	-0.16368	14830		14830		14830
	14840	35.728		14840	-0.032316	14840	-0.159391	14840		14840		14840
	14850	35.8081		14850	-0.0386282	14850	-0.15935	14850		14850		14850
	14860	36.0368		14860	-0.0293213	14860	-0.163271	14860		14860		14860
	14870	35.8172		14870	-0.0354218	14870	-0.164903	14870		14870		14870
	14880	35.8195		14880	-0.0331276	14880	-0.160421	14880		14880		14880
	14890	35.8477		14890	-0.0360372	14890	-0.167724	14890		14890		14890
	14900	35.7626		14900	-0.0322142	14900	-0.164949	14900		14900		14900
	14910	35.6725		14910	-0.030517	14910	-0.173654	14910		14910		14910
	14920	35.8504		14920	-0.0349427	14920	-0.170183	14920		14920		14920
	14930	36.0895		14930	-0.0355635	14930	-0.163519	14930		14930		14930
	14940	35.9374		14940	-0.0344553	14940	-0.163684	14940		14940		14940
	14950	35.8667		14950	-0.0357252	14950	-0.168458	14950		14950		14950
	14960	35.7209		14960	-0.0351184	14960	-0.16972	14960		14960		14960
	14970	35.6817		14970	-0.0348066	14970	-0.162687	14970		14970		14970
	14980	35.8391		14980	-0.031025	14980	-0.156904	14980		14980		14980
	14990	35.7754		14990	-0.0364601	14990	-0.167212	14990		14990		14990
	15000	35.9858		15000	-0.0403649	15000	-0.171609	15000		15000		15000
	15010	35.7219		15010	-0.0359805	15010	-0.175309	15010		15010		15010
	15020	35.8438		15020	-0.0356656	15020	-0.171655	15020		15020		15020
	15030	35.7585		15030	-0.0328702	15030	-0.17306	15030		15030		15030
	15040	35.9481		15040	-0.0330286	15040	-0.170456	15040		15040		15040
	15050	35.8287		15050	-0.0265632	15050	-0.167733	15050		15050		15050
	15060	35.9939		15060	-0.0352261	15060	-0.176747	15060		15060		15060
	15070	35.8257		15070	-0.0341098	15070	-0.169577	15070		15070		15070
	15080	35.8629		15080	-0.0330795	15080	-0.164632	15080		15080		15080
	15090	35.7109		15090	-0.0307428	15090	-0.161191	15090		15090		15090
	15100	35.9759		15100	-0.0340701	15100	-0.169822	15100		15100		15100
	15110	35.7619		15110	-0.03133	15110	-0.171975	15110		15110		15110
	15120	35.9344		15120	-0.0311267	15120	-0.167097	15120		15120		15120
	15130	35.6789		15130	-0.031409	15130	-0.174769	15130		15130		15130
	15140	35.8107		15140	-0.0368916	15140	-0.167743	15140		15140		15140
	15150	35.8534		15150	-0.0321634	15150	-0.165295	15150		15150		15150
	15160	35.8347		15160	-0.0340786	15160	-0.164788	15160		15160		15160
	15170	35.7271		15170	-0.0388273	15170	-0.170238	15170		15170		15170
	15180	35.8197		15180	-0.0342542	15180	-0.167249	15180		15180		15180
	15190	35.8597		15190	-0.0316209	15190	-0.171271	15190		15190		15190
	15200	35.7799		15200	-0.0336568	15200	-0.168227	15200		15200		15200
	15210	35.6822		15210	-0.0296878	15210	-0.166659	15210		15210		15210
	15220	35.6898		15220	-0.0322793	15220	-0.169045	15220		15220		15220
	15230	35.7959		15230	-0.0338181	15230	-0.165654	15230		15230		15230
	15240	35.9057		15240	-0.0366616	15240	-0.174184	15240		15240		15240
	15250	35.5983		15250	-0.0327401	15250	-0.166193	15250		15250		15250
	15260	35.5702		15260	-0.0282284	15260	-0.171919	15260		15260		15260
	15270	35.8574		15270	-0.0327542	15270	-0.168066	15270		15270		15270
	15280	35.8396		15280	-0.0344496	15280	-0.169891	15280		15280		15280
	15290	35.8647		15290	-0.0326949	15290	-0.170437	15290		15290		15290
	15300	35.6902		15300	-0.0359067	15300	-0.170215	15300		15300		15300
	15310	35.7133		15310	-0.0350787	15310	-0.16904	15310		15310		15310
	15320	35.7157		15320	-0.0312791	15320	-0.174425	15320		15320		15320
	15330	35.8473		15330	-0.0321379	15330	-0.171794	15330		15330		15330
	15340	35.7042		15340	-0.032381	15340	-0.175997	15340		15340		15340
	15350	35.7733		15350	-0.0378093	15350	-0.173766	15350		15350		15350
	15360	35.7341		15360	-0.0339512	15360	-0.169466	15360		15360		15360
	15370	35.8114		15370	-0.0289607	15370	-0.172021	15370		15370		15370
	15380	35.7449		15380	-0.0355806	15380	-0.163294	15380		15380		15380
	15390	35.7078		15390	-0.0366049	15390	-0.172991	15390		15390		15390
	15400	35.8796		15400	-0.0360032	15400	-0.166013	15400		15400		15400
	15410	35.9112		15410	-0.032463	15410	-0.163983	15410		15410		15410
	15420	35.8226		15420	-0.0337672	15420	-0.16972	15420		15420		15420
	15430	35.7441		15430	-0.0340276	15430	-0.167069	15430		15430		15430
	15440	35.7565		15440	-0.0341013	15440	-0.177259	15440		15440		15440
	15450	35.7496		15450	-0.0389326	15450	-0.16868	15450		15450		15450
	15460	35.716		15460	-0.0364232	15460	-0.168648	15460		15460		15460
	15470	35.587		15470	-0.0372665	15470	-0.169175	15470		15470		15470
	15480	35.7083		15480	-0.0368718	15480	-0.175695	15480		15480		15480
	15490	35.9371		15490	-0.0296596	15490	-0.179629	15490		15490		15490
	15500	35.8257		15500	-0.0358131	15500	-0.170817	15500		15500		15500
	15510	35.7649		15510	-0.0338096	15510	-0.177329	15510		15510		15510
	15520	35.9508		15520	-0.0350305	15520	-0.178826	15520		15520		15520
	15530	35.7577		15530	-0.0319034	15530	-0.171331	15530		15530		15530
	15540	35.7297		15540	-0.0349143	15540	-0.17249	15540		15540		15540
	15550	35.8528		15550	-0.0377581	15550	-0.176584	15550		15550		15550
	15560	35.7589		15560	-0.0371728	15560	-0.181326	15560		15560		15560
	15570	35.6664		15570	-0.0344185	15570	-0.175737	15570		15570		15570
	15580	35.6336		15580	-0.034223	15580	-0.175555	15580		15580		15580
	15590	35.8895		15590	-0.0341607	15590	-0.167812	15590		15590		15590
	15600	35.8304		15600	-0.0319147	15600	-0.178747	15600		15600		15600
	15610	35.8506		15610	-0.0369797	15610	-0.174783	15610		15610		15610
	15620	35.7704		15620	-0.0416652	15620	-0.178308	15620		15620		15620
	15630	35.8284		15630	-0.0372864	15630	-0.17542	15630		15630		15630
	15640	35.9096		15640	-0.0336341	15640	-0.173283	15640		15640		15640
	15650	35.8147		15650	-0.0359153	15650	-0.176528	15650		15650		15650
	15660	35.7863		15660	-0.0373802	15660	-0.179872	15660		15660		15660
	15670	35.7238		15670	-0.0320645	15670	-0.176435	15670		15670		15670
	15680	35.8227		15680	-0.0352573	15680	-0.173301	15680		15680		15680
	15690	35.7729		15690	-0.0322934	15690	-0.186571	15690		15690		15690
	15700	35.9052		15700	-0.0355323	15700	-0.170072	15700		15700		15700
	15710	35.8152		15710	-0.0333879	15710	-0.175439	15710		15710		15710
	15720	35.6973		15720	-0.0333257	15720	-0.176868	15720		15720		15720
	15730	35.8353		15730	-0.0352998	15730	-0.176356	15730		15730		15730
	15740	35.8175		15740	-0.0380196	15740	-0.179022	15740		15740		15740
	15750	35.7498		15750	-0.0367099	15750	-0.170049	15750		15750		15750
	15760	35.7665		15760	-0.0374114	15760	-0.176044	15760		15760		15760
	15770	35.8978		15770	-0.0317367	15770	-0.17793	15770		15770		15770
	15780	35.6947		15780	-0.0349795	15780	-0.17502	15780		15780		15780
	15790	35.7146		15790	-0.0346253	15790	-0.176039	15790		15790		15790
	15800	35.7863		15800	-0.0346621	15800	-0.180353	15800		15800		15800
	15810	35.7514		15810	-0.0386623	15810	-0.17898	15810		15810		15810
	15820	35.8005		15820	-0.0394022	15820	-0.177753	15820		15820		15820
	15830	35.7954		15830	-0.0393339	15830	-0.178252	15830		15830		15830
	15840	35.8117		15840	-0.0332945	15840	-0.180447	15840		15840		15840
	15850	35.7193		15850	-0.0375421	15850	-0.175913	15850		15850		15850
	15860	35.8178		15860	-0.0355834	15860	-0.175239	15860		15860		15860
	15870	35.7625		15870	-0.0371756	15870	-0.174049	15870		15870		15870
	15880	35.8597		15880	-0.0405502	15880	-0.181382	15880		15880		15880
	15890	35.732		15890	-0.0353083	15890	-0.176542	15890		15890		15890
	15900	35.7304		15900	-0.0403535	15900	-0.173441	15900		15900		15900
	15910	35.7711		15910	-0.0345063	15910	-0.173083	15910		15910		15910
	15920	35.7896		15920	-0.0377581	15920	-0.180199	15920		15920		15920
	15930	35.7222		15930	-0.0405644	15930	-0.179129	15930		15930		15930
	15940	35.6063		15940	-0.0344043	15940	-0.183091	15940		15940		15940
	15950	35.7083		15950	-0.0372126	15950	-0.1741	15950		15950		15950
	15960	35.6991		15960	-0.0345006	15960	-0.182155	15960		15960		15960
	15970	35.806		15970	-0.0375194	15970	-0.17704	15970		15970		15970
	15980	35.6529		15980	-0.0411289	15980	-0.170007	15980		15980		15980
	15990	35.7351		15990	-0.0385514	15990	-0.176616	15990		15990		15990
	16000	35.8153		16000	-0.0353452	16000	-0.174003	16000		16000		16000
	16010	35.7169		16010	-0.0400116	16010	-0.184316	16010		16010		16010
	16020	35.7083		16020	-0.0361195	16020	-0.186806	16020		16020		16020
	16030	35.755		16030	-0.0355125	16030	-0.186444	16030		16030		16030
	16040	35.6998		16040	-0.0337842	16040	-0.180339	16040		16040		16040
	16050	36.0104		16050	-0.0362103	16050	-0.18356	16050		16050		16050
	16060	35.8044		16060	-0.0369569	16060	-0.183063	16060		16060		16060
	16070	35.5839		16070	-0.0390123	16070	-0.179368	16070		16070		16070
	16080	35.727		16080	-0.0399889	16080	-0.175946	16080		16080		16080
	16090	35.7984		16090	-0.0370592	16090	-0.183237	16090		16090		16090
	16100	35.7281		16100	-0.0360401	16100	-0.176402	16100		16100		16100
	16110	35.7129		16110	-0.0332012	16110	-0.181846	16110		16110		16110
	16120	35.742		16120	-0.0348236	16120	-0.179517	16120		16120		16120
	16130	35.7362		16130	-0.0376473	16130	-0.189741	16130		16130		16130
	16140	35.6718		16140	-0.0375734	16140	-0.188275	16140		16140		16140
	16150	35.7942		16150	-0.0379372	16150	-0.181888	16150		16150		16150
	16160	35.605		16160	-0.0351552	16160	-0.190373	16160		16160		16160
	16170	35.6411		16170	-0.0426129	16170	-0.186815	16170		16170		16170
	16180	35.7074		16180	-0.0403279	16180	-0.181925	16180		16180		16180
	16190	35.7453		16190	-0.040137	16190	-0.188873	16190		16190		16190
	16200	35.7354		16200	-0.0397496	16200	-0.176779	16200		16200		16200
	16210	35.7833		16210	-0.0355494	16210	-0.176914	16210		16210		16210
	16220	35.6973		16220	-0.037241	16220	-0.185325	16220		16220		16220
	16230	35.6363		16230	-0.0356968	16230	-0.183795	16230		16230		16230
	16240	35.5944		16240	-0.0335322	16240	-0.183682	16240		16240		16240
	16250	35.6316		16250	-0.0359294	16250	-0.186928	16250		16250		16250
	16260	35.6209		16260	-0.0419677	16260	-0.182169	16260		16260		16260
	16270	35.7021		16270	-0.0349568	16270	-0.18651	16270		16270		16270
	16280	35.6358		16280	-0.0360202	16280	-0.188548	16280		16280		16280
	16290	35.619		16290	-0.0365169	16290	-0.186768	16290		16290		16290
	16300	35.4995		16300	-0.0368945	16300	-0.184362	16300		16300		16300
	16310	35.4954		16310	-0.0383068	16310	-0.180372	16310		16310		16310
	16320	35.5758		16320	-0.0373347	16320	-0.177101	16320		16320		16320
	16330	35.514		16330	-0.0402624	16330	-0.182539	16330		16330		16330
	16340	35.5737		16340	-0.0421247	16340	-0.186147	16340		16340		16340
	16350	35.6778		16350	-0.0445483	16350	-0.191016	16350		16350		16350
	16360	35.5751		16360	-0.0439275	16360	-0.17794	16360		16360		16360
	16370	35.6165		16370	-0.0425729	16370	-0.187309	16370		16370		16370
	16380	35.6671		16380	-0.0427443	16380	-0.180353	16380		16380		16380
	16390	35.582		16390	-0.0391432	16390	-0.190676	16390		16390		16390
	16400	35.5903		16400	-0.040553	16400	-0.180774	16400		16400		16400
	16410	35.4469		16410	-0.0397553	16410	-0.190303	16410		16410		16410
	16420	35.6908		16420	-0.0368235	16420	-0.192335	16420		16420		16420
	16430	35.6497		16430	-0.0394706	16430	-0.183893	16430		16430		16430
	16440	35.49		16440	-0.0381277	16440	-0.184424	16440		16440		16440
	16450	35.7102		16450	-0.0395332	16450	-0.185475	16450		16450		16450
	16460	35.7408		16460	-0.0377297	16460	-0.182768	16460		16460		16460
	16470	35.534		16470	-0.0347868	16470	-0.187469	16470		16470		16470
	16480	35.6431		16480	-0.0408637	16480	-0.185875	16480		16480		16480
	16490	35.4897		16490	-0.0438732	16490	-0.19384	16490		16490		16490
	16500	35.7256		16500	-0.0417736	16500	-0.18762	16500		16500		16500
	16510	35.6133		16510	-0.0419762	16510	-0.175946	16510		16510		16510
	16520	35.6991		16520	-0.0415026	16520	-0.1881	16520		16520		16520
	16530	35.6924		16530	-0.0411175	16530	-0.191919	16530		16530		16530
	16540	35.6644		16540	-0.0420562	16540	-0.188755	16540		16540		16540
	16550	35.6488		16550	-0.0400572	16550	-0.190543	16550		16550		16550
	16560	35.6474		16560	-0.0416138	16560	-0.180942	16560		16560		16560
	16570	35.7076		16570	-0.0440648	16570	-0.18517	16570		16570		16570
	16580	35.6967		16580	-0.048212	16580	-0.189901	16580		16580		16580
	16590	35.5025		16590	-0.0405388	16590	-0.192732	16590		16590		16590
	16600	35.6797		16600	-0.0384092	16600	-0.19779	16600		16600		16600
	16610	35.3846		16610	-0.0375706	16610	-0.185034	16610		16610		16610
	16620	35.7427		16620	-0.0397582	16620	-0.187008	16620		16620		16620
	16630	35.6631		16630	-0.0448917	16630	-0.185226	16630		16630		16630
	16640	35.8098		16640	-0.0420248	16640	-0.190104	16640		16640		16640
	16650	35.5426		16650	-0.0433729	16650	-0.189029	16650		16650		16650
	16660	35.6196		16660	-0.0459744	16660	-0.186909	16660		16660		16660
	16670	35.5522		16670	-0.044185	16670	-0.18402	16670		16670		16670
	16680	35.6637		16680	-0.0439933	16680	-0.183542	16680		16680		16680
	16690	35.5367		16690	-0.0428843	16690	-0.189406	16690		16690		16690
	16700	35.4299		16700	-0.0411004	16700	-0.192855	16700		16700		16700
	16710	35.5324		16710	-0.0440877	16710	-0.195561	16710		16710		16710
	16720	35.4283		16720	-0.0451093	16720	-0.203093	16720		16720		16720
	16730	35.6593		16730	-0.0413542	16730	-0.188803	16730		16730		16730
	16740	35.626		16740	-0.04271	16740	-0.18525	16740		16740		16740
	16750	35.6274		16750	-0.0462581	16750	-0.183884	16750		16750		16750
	16760	35.5349		16760	-0.0424187	16760	-0.193348	16760		16760		16760
	16770	35.4462		16770	-0.0468115	16770	-0.193532	16770		16770		16770
	16780	35.6943		16780	-0.0398949	16780	-0.190142	16780		16780		16780
	16790	35.6865		16790	-0.0424644	16790	-0.18252	16790		16790		16790
	16800	35.6349		16800	-0.0401256	16800	-0.193433	16800		16800		16800
	16810	35.6556		16810	-0.0436359	16810	-0.192926	16810		16810		16810
	16820	35.5345		16820	-0.0373177	16820	-0.191446	16820		16820		16820
	16830	35.6351		16830	-0.0435387	16830	-0.190421	16830		16830		16830
	16840	35.5858		16840	-0.0441792	16840	-0.193277	16840		16840		16840
	16850	35.6116		16850	-0.0364005	16850	-0.191479	16850		16850		16850
	16860	35.454		16860	-0.0383381	16860	-0.192869	16860		16860		16860
	16870	35.5224		16870	-0.0445111	16870	-0.195633	16870		16870		16870
	16880	35.6053		16880	-0.036886	16880	-0.193296	16880		16880		16880
	16890	35.5484		16890	-0.0400829	16890	-0.191942	16890		16890		16890
	16900	35.6696		16900	-0.0404333	16900	-0.18918	16900		16900		16900
	16910	35.426		16910	-0.0381732	16910	-0.189666	16910		16910		16910
	16920	35.6319		16920	-0.0383551	16920	-0.196278	16920		16920		16920
	16930	35.5373		16930	-0.0376984	16930	-0.188675	16930		16930		16930
	16940	35.6406		16940	-0.0424787	16940	-0.185865	16940		16940		16940
	16950	35.5261		16950	-0.0416252	16950	-0.188355	16950		16950		16950
	16960	35.375		16960	-0.0437417	16960	-0.190425	16960		16960		16960
	16970	35.7043		16970	-0.0423759	16970	-0.195078	16970		16970		16970
	16980	35.6896		16980	-0.0409179	16980	-0.191469	16980		16980		16980
	16990	35.5433		16990	-0.0457623	16990	-0.198151	16990		16990		16990
	17000	35.5285		17000	-0.0464989	17000	-0.199532	17000		17000		17000
	17010	35.6321		17010	-0.0404419	17010	-0.187959	17010		17010		17010
	17020	35.6213		17020	-0.0429471	17020	-0.190458	17020		17020		17020
	17030	35.6784		17030	-0.0383722	17030	-0.196592	17030		17030		17030
	17040	35.7232		17040	-0.0422988	17040	-0.193305	17040		17040		17040
	17050	35.5405		17050	-0.04008	17050	-0.192694	17050		17050		17050
	17060	35.6478		17060	-0.0414712	17060	-0.195723	17060		17060		17060
	17070	35.5852		17070	-0.0444224	17070	-0.195448	17070		17070		17070
	17080	35.4876		17080	-0.0413685	17080	-0.191611	17080		17080		17080
	17090	35.5226		17090	-0.0464129	17090	-0.198365	17090		17090		17090
	17100	35.4485		17100	-0.037815	17100	-0.19644	17100		17100		17100
	17110	35.6331		17110	-0.0433243	17110	-0.19578	17110		17110		17110
	17120	35.4989		17120	-0.0414027	17120	-0.198784	17120		17120		17120
	17130	35.5044		17130	-0.0430214	17130	-0.196131	17130		17130		17130
	17140	35.5836		17140	-0.039519	17140	-0.194968	17140		17140		17140
	17150	35.4965		17150	-0.0438103	17150	-0.193869	17150		17150		17150
	17160	35.6746		17160	-0.0400059	17160	-0.189637	17160		17160		17160
	17170	35.7247		17170	-0.040992	17170	-0.193835	17170		17170		17170
	17180	35.4785		17180	-0.0472073	17180	-0.199137	17180		17180		17180
	17190	35.6839		17190	-0.0453384	17190	-0.187168	17190		17190		17190
	17200	35.5443		17200	-0.0425215	17200	-0.196407	17200		17200		17200
	17210	35.6473		17210	-0.0418535	17210	-0.204802	17210		17210		17210
	17220	35.6853		17220	-0.0443537	17220	-0.197737	17220		17220		17220
	17230	35.766		17230	-0.044142	17230	-0.196483	17230		17230		17230
	17240	35.5047		17240	-0.0392855	17240	-0.199194	17240		17240		17240
	17250	35.6384		17250	-0.0357706	17250	-0.191909	17250		17250		17250
	17260	35.5455		17260	-0.0425901	17260	-0.187969	17260		17260		17260
	17270	35.563		17270	-0.0431643	17270	-0.190449	17270		17270		17270
	17280	35.6225		17280	-0.0454272	17280	-0.191682	17280		17280		17280
	17290	35.5196		17290	-0.0382869	17290	-0.194608	17290		17290		17290
	17300	35.4042		17300	-0.0463728	17300	-0.196511	17300		17300		17300
	17310	35.598		17310	-0.0384746	17310	-0.192245	17310		17310		17310
	17320	35.5999		17320	-0.0409949	17320	-0.195002	17320		17320		17320
	17330	35.6036		17330	-0.0434958	17330	-0.189623	17330		17330		17330
	17340	35.5896		17340	-0.0423388	17340	-0.191446	17340		17340		17340
	17350	35.5051		17350	-0.0391944	17350	-0.2024	17350		17350		17350
	17360	35.4912		17360	-0.0443194	17360	-0.192751	17360		17360		17360
	17370	35.4797		17370	-0.0424816	17370	-0.194859	17370		17370		17370
	17380	35.4066		17380	-0.0416309	17380	-0.194158	17380		17380		17380
	17390	35.7279		17390	-0.0403763	17390	-0.200123	17390		17390		17390
	17400	35.6362		17400	-0.0421646	17400	-0.19877	17400		17400		17400
	17410	35.5457		17410	-0.048034	17410	-0.200404	17410		17410		17410
	17420	35.5492		17420	-0.0406784	17420	-0.207713	17420		17420		17420
	17430	35.544		17430	-0.0435673	17430	-0.199804	17430		17430		17430
	17440	35.442		17440	-0.0433843	17440	-0.189958	17440		17440		17440
	17450	35.4824		17450	-0.042276	17450	-0.192732	17450		17450		17450
	17460	35.536		17460	-0.0396215	17460	-0.198213	17460		17460		17460
	17470	35.5406		17470	-0.0431214	17470	-0.197585	17470		17470		17470
	17480	35.419		17480	-0.0419163	17480	-0.18909	17480		17480		17480
	17490	35.4797		17490	-0.0406442	17490	-0.197267	17490		17490		17490
	17500	35.6956		17500	-0.0402681	17500	-0.192638	17500		17500		17500
	17510	35.5292		17510	-0.0464989	17510	-0.200853	17510		17510		17510
	17520	35.5361		17520	-0.0439304	17520	-0.200743	17520		17520		17520
	17530	35.4284		17530	-0.0405844	17530	-0.20175	17530		17530		17530
	17540	35.3526		17540	-0.0409721	17540	-0.201645	17540		17540		17540
	17550	35.5211		17550	-0.041494	17550	-0.200519	17550		17550		17550
	17560	35.4502		17560	-0.0481086	17560	-0.194603	17560		17560		17560
	17570	35.5317		17570	-0.040439	17570	-0.193475	17570		17570		17570
	17580	35.5419		17580	-0.048528	17580	-0.205717	17580		17580		17580
	17590	35.6298		17590	-0.0424102	17590	-0.2035	17590		17590		17590
	17600	35.5833		17600	-0.0399148	17600	-0.203528	17600		17600		17600
	17610	35.5657		17610	-0.0443766	17610	-0.203758	17610		17610		17610
	17620	35.4962		17620	-0.0424416	17620	-0.197856	17620		17620		17620
	17630	35.7044		17630	-0.0457881	17630	-0.197604	17630		17630		17630
	17640	35.3723		17640	-0.0434329	17640	-0.204093	17640		17640		17640
	17650	35.4051		17650	-0.0467771	17650	-0.205501	17650		17650		17650
	17660	35.4372		17660	-0.0416937	17660	-0.212591	17660		17660		17660
	17670	35.5555		17670	-0.0418535	17670	-0.205688	17670		17670		17670
	17680	35.5154		17680	-0.0405416	17680	-0.201435	17680		17680		17680
	17690	35.4879		17690	-0.0460116	17690	-0.204567	17690		17690		17690
	17700	35.5328		17700	-0.0394478	17700	-0.209531	17700		17700		17700
	17710	35.4843		17710	-0.0408694	17710	-0.20541	17710		17710		17710
	17720	35.574		17720	-0.0434329	17720	-0.198051	17720		17720		17720
	17730	35.6127		17730	-0.0448202	17730	-0.200977	17730		17730		17730
	17740	35.5354		17740	-0.0460059	17740	-0.198975	17740		17740		17740
	17750	35.3995		17750	-0.0430386	17750	-0.200753	17750		17750		17750
	17760	35.3741		17760	-0.0415026	17760	-0.201569	17760		17760		17760
	17770	35.5264		17770	-0.0438561	17770	-0.204864	17770		17770		17770
	17780	35.59		17780	-0.0447429	17780	-0.204926	17780		17780		17780
	17790	35.6956		17790	-0.0432014	17790	-0.210383	17790		17790		17790
	17800	35.6067		17800	-0.0406642	17800	-0.207968	17800		17800		17800
	17810	35.4111		17810	-0.0430586	17810	-0.205789	17810		17810		17810
	17820	35.474		17820	-0.039949	17820	-0.213263	17820		17820		17820
	17830	35.5144		17830	-0.04271	17830	-0.20671	17830		17830		17830
	17840	35.5604		17840	-0.0414255	17840	-0.206954	17840		17840		17840
	17850	35.5777		17850	-0.0407155	17850	-0.208588	17850		17850		17850
	17860	35.5424		17860	-0.0420419	17860	-0.205837	17860		17860		17860
	17870	35.5126		17870	-0.0416281	17870	-0.209059	17870		17870		17870
	17880	35.5358		17880	-0.0457938	17880	-0.208569	17880		17880		17880
	17890	35.5671		17890	-0.0470323	17890	-0.213789	17890		17890		17890
	17900	35.4128		17900	-0.0454071	17900	-0.214007	17900		17900		17900
	17910	35.5508		17910	-0.0466222	17910	-0.206287	17910		17910		17910
	17920	35.5412		17920	-0.0447515	17920	-0.214476	17920		17920		17920
	17930	35.4146		17930	-0.0401626	17930	-0.206998	17930		17930		17930
	17940	35.6724		17940	-0.0450206	17940	-0.211651	17940		17940		17940
	17950	35.4664		17950	-0.0447887	17950	-0.209738	17950		17950		17950
	17960	35.5256		17960	-0.0455561	17960	-0.202868	17960		17960		17960
	17970	35.5708		17970	-0.0418735	17970	-0.203715	17970		17970		17970
	17980	35.6164		17980	-0.0497843	17980	-0.205784	17980		17980		17980
	17990	35.5571		17990	-0.0440705	17990	-0.212283	17990		17990		17990
	18000	35.4925		18000	-0.0391717	18000	-0.208492	18000		18000		18000
	18010	35.4316		18010	-0.041377	18010	-0.205717	18010		18010		18010
	18020	35.4881		18020	-0.0465821	18020	-0.20552	18020		18020		18020
	18030	35.4952		18030	-0.0432643	18030	-0.204169	18030		18030		18030
	18040	35.5963		18040	-0.0471442	18040	-0.205242	18040		18040		18040
	18050	35.4329		18050	-0.0426358	18050	-0.204993	18050		18050		18050
	18060	35.4565		18060	-0.0448374	18060	-0.207046	18060		18060		18060
	18070	35.5474		18070	-0.0476608	18070	-0.207877	18070		18070		18070
	18080	35.2902		18080	-0.0464616	18080	-0.20768	18080		18080		18080
	18090	35.5373		18090	-0.0428814	18090	-0.204351	18090		18090		18090
	18100	35.5265		18100	-0.0450635	18100	-0.210667	18100		18100		18100
	18110	35.5598		18110	-0.0410833	18110	-0.205429	18110		18110		18110
	18120	35.5608		18120	-0.0374256	18120	-0.216282	18120		18120		18120
	18130	35.5648		18130	-0.0460546	18130	-0.20326	18130		18130		18130
	18140	35.4945		18140	-0.0428929	18140	-0.200996	18140		18140		18140
	18150	35.545		18150	-0.0476579	18150	-0.206484	18150		18150		18150
	18160	35.4613		18160	-0.0466165	18160	-0.210205	18160		18160		18160
	18170	35.5025		18170	-0.0455962	18170	-0.210263	18170		18170		18170
	18180	35.4751		18180	-0.0474857	18180	-0.207449	18180		18180		18180
	18190	35.391		18190	-0.0420447	18190	-0.203849	18190		18190		18190
	18200	35.6937		18200	-0.0456936	18200	-0.207041	18200		18200		18200
	18210	35.511		18210	-0.0424644	18210	-0.208006	18210		18210		18210
	18220	35.5265		18220	-0.0474799	18220	-0.206081	18220		18220		18220
	18230	35.4038		18230	-0.0454243	18230	-0.210161	18230		18230		18230
	18240	35.4698		18240	-0.0487837	18240	-0.19888	18240		18240		18240
	18250	35.4257		18250	-0.0402737	18250	-0.203638	18250		18250		18250
	18260	35.478		18260	-0.0421732	18260	-0.212263	18260		18260		18260
	18270	35.3251		18270	-0.0431243	18270	-0.200834	18270		18270		18270
	18280	35.5274		18280	-0.0428157	18280	-0.213195	18280		18280		18280
	18290	35.4006		18290	-0.0460718	18290	-0.208026	18290		18290		18290
	18300	35.338		18300	-0.0439361	18300	-0.211019	18300		18300		18300
	18310	35.4219		18310	-0.0476923	18310	-0.207752	18310		18310		18310
	18320	35.5342		18320	-0.0461664	18320	-0.216189	18320		18320		18320
	18330	35.5585		18330	-0.0446914	18330	-0.201053	18330		18330		18330
	18340	35.5279		18340	-0.0463355	18340	-0.20473	18340		18340		18340
	18350	35.5851		18350	-0.0433215	18350	-0.212587	18350		18350		18350
	18360	35.5427		18360	-0.0396215	18360	-0.213915	18360		18360		18360
	18370	35.5559		18370	-0.0474225	18370	-0.20612	18370		18370		18370
	18380	35.461		18380	-0.0405416	18380	-0.213002	18380		18380		18380
	18390	35.3969		18390	-0.0463785	18390	-0.217528	18390		18390		18390
	18400	35.5001		18400	-0.0419448	18400	-0.209925	18400		18400		18400
	18410	35.4125		18410	-0.0457537	18410	-0.212418	18410		18410		18410
	18420	35.6343		18420	-0.0422503	18420	-0.212244	18420		18420		18420
	18430	35.3653		18430	-0.0408238	18430	-0.215274	18430		18430		18430
	18440	35.4758		18440	-0.0408381	18440	-0.212287	18440		18440		18440
	18450	35.5484		18450	-0.0446799	18450	-0.215115	18450		18450		18450
	18460	35.5554		18460	-0.0433329	18460	-0.207022	18460		18460		18460
	18470	35.4905		18470	-0.0467742	18470	-0.21112	18470		18470		18470
	18480	35.6295		18480	-0.0426215	18480	-0.206398	18480		18480		18480
	18490	35.3621		18490	-0.0410975	18490	-0.215255	18490		18490		18490
	18500	35.3742		18500	-0.0444997	18500	-0.210012	18500		18500		18500
	18510	35.267		18510	-0.0470954	18510	-0.209107	18510		18510		18510
	18520	35.5671		18520	-0.0451809	18520	-0.215947	18520		18520		18520
	18530	35.4544		18530	-0.0416709	18530	-0.211424	18530		18530		18530
	18540	35.4996		18540	-0.0447028	18540	-0.211675	18540		18540		18540
	18550	35.4472		18550	-0.0446342	18550	-0.214215	18550		18550		18550
	18560	35.4374		18560	-0.0487119	18560	-0.205894	18560		18560		18560
	18570	35.4745		18570	-0.0451065	18570	-0.215991	18570		18570		18570
	18580	35.4011		18580	-0.0451036	18580		18580		18580		18580
	18590	35.3446		18590	-0.04305	18590		18590		18590		18590
	18600	35.5188		18600	-0.0414626	18600		18600		18600		18600
	18610	35.4855		18610	-0.0480598	18610		18610		18610		18610
	18620	35.5104		18620	-0.0483815	18620		18620		18620		18620
	18630	35.455		18630	-0.0450292	18630		18630		18630		18630
	18640	35.36		18640	-0.0463441	18640		18640		18640		18640
	18650	35.3872		18650	-0.0475488	18650		18650		18650		18650
	18660	35.4759		18660	-0.0458368	18660		18660		18660		18660
	18670	35.4529		18670	-0.0436559	18670		18670		18670		18670
	18680	35.4851		18680	-0.043919	18680		18680		18680		18680
	18690	35.4215		18690	-0.0449748	18690		18690		18690		18690
	18700	35.336		18700	-0.04474	18700		18700		18700		18700
	18710	35.444		18710	-0.0425758	18710		18710		18710		18710
	18720	35.5135		18720	-0.0445283	18720		18720		18720		18720
	18730	35.4204		18730	-0.046132	18730		18730		18730		18730
	18740	35.332		18740	-0.0477756	18740		18740		18740		18740
	18750	35.4982		18750	-0.0474742	18750		18750		18750		18750
	18760	35.4463		18760	-0.0453871	18760		18760		18760		18760
	18770	35.5573		18770	-0.0457996	18770		18770		18770		18770
	18780	35.3895		18780	-0.0391631	18780		18780		18780		18780
	18790	35.3013		18790	-0.0481919	18790		18790		18790		18790
	18800	35.5802		18800	-0.0496721	18800		18800		18800		18800
	18810	35.4568		18810	-0.044368	18810		18810		18810		18810
	18820	35.4807		18820	-0.0508492	18820		18820		18820		18820
	18830	35.4576		18830	-0.0516587	18830		18830		18830		18830
	18840	35.462		18840	-0.0459486	18840		18840		18840		18840
	18850	35.4564		18850	-0.0459629	18850		18850		18850		18850
	18860	35.4855		18860	-0.0423873	18860		18860		18860		18860
	18870	35.4739		18870	-0.0411375	18870		18870		18870		18870
	18880	35.4344		18880	-0.0479938	18880		18880		18880		18880
	18890	35.2602		18890	-0.0458884	18890		18890		18890		18890
	18900	35.3729		18900	-0.0461377	18900		18900		18900		18900
	18910	35.4638		18910	-0.0422531	18910		18910		18910		18910
	18920	35.5688		18920	-0.0461119	18920		18920		18920		18920
	18930	35.4656		18930	-0.0509442	18930		18930		18930		18930
	18940	35.3924		18940	-0.0475459	18940		18940		18940		18940
	18950	35.4758		18950	-0.0482781	18950		18950		18950		18950
	18960	35.5084		18960	-0.0424187	18960		18960		18960		18960
	18970	35.3084		18970	-0.0465075	18970		18970		18970		18970
	18980	35.2883		18980	-0.0471127	18980		18980		18980		18980
	18990	35.4457		18990	-0.0506678	18990		18990		18990		18990
	19000	35.4027		19000	-0.0505353	19000		19000		19000		19000
	19010	35.2902		19010	-0.0486458	19010		19010		19010		19010
	19020	35.3067		19020	-0.047302	19020		19020		19020		19020
	19030	35.5977		19030	-0.0450377	19030		19030		19030		19030
	19040	35.4487		19040	-0.0467541	19040		19040		19040		19040
	19050	35.4723		19050	-0.0452954	19050		19050		19050		19050
	19060	35.4286		19060	-0.0471499	19060		19060		19060		19060
	19070	35.3198		19070	-0.0460661	19070		19070		19070		19070
	19080	35.4194		19080	-0.045158	19080		19080		19080		19080
	19090	35.3383		19090	-0.0471127	19090		19090		19090		19090
	19100	35.4358		19100	-0.0473078	19100		19100		19100		19100
	19110	35.3307		19110	-0.0484648	19110		19110		19110		19110
	19120	35.4411		19120	-0.0488843	19120		19120		19120		19120
	19130	35.5759		19130	-0.0510652	19130		19130		19130		19130
	19140	35.5489		19140	-0.04641	19140		19140		19140		19140
	19150	35.5817		19150	-0.048146	19150		19150		19150		19150
	19160	35.3332		19160	-0.0430957	19160		19160		19160		19160
	19170	35.3344		19170	-0.0444081	19170		19170		19170		19170
	19180	35.439		19180	-0.0458282	19180		19180		19180		19180
	19190	35.4746		19190	-0.0449977	19190		19190		19190		19190
	19200	35.3331		19200	-0.0467771	19200		19200		19200		19200
	19210	35.4636		19210	-0.0458168	19210		19210		19210		19210
	19220	35.3764		19220	-0.0490022	19220		19220		19220		19220
	19230	35.418		19230	-0.0477957	19230		19230		19230		19230
	19240	35.3214		19240	-0.0497354	19240		19240		19240		19240
	19250	35.4677		19250	-0.0487751	19250		19250		19250		19250
	19260	35.3689		19260	-0.04837	19260		19260		19260		19260
	19270	35.5052		19270	-0.04287	19270		19270		19270		19270
	19280	35.4144		19280	-0.0436102	19280		19280		19280		19280
	19290	35.481		19290	-0.0453269	19290		19290		19290		19290
	19300	35.3744		19300	-0.048574	19300		19300		19300		19300
	19310	35.4755		19310	-0.0454043	19310		19310		19310		19310
	19320	35.3927		19320	-0.0437788	19320		19320		19320		19320
	19330	35.391		19330	-0.045897	19330		19330		19330		19330
	19340	35.3772		19340	-0.0476809	19340		19340		19340		19340
	19350	35.282		19350	-0.0472102	19350		19350		19350		19350
	19360	35.4309		19360	-0.0452181	19360		19360		19360		19360
	19370	35.4728		19370	-0.0443623	19370		19370		19370		19370
	19380	35.4043		19380	-0.0458626	19380		19380		19380		19380
	19390	35.2774		19390	-0.0463384	19390		19390		19390		19390
	19400	35.4896		19400	-0.0467598	19400		19400		19400		19400
	19410	35.4474		19410	-0.0448316	19410		19410		19410		19410
	19420	35.4804		19420	-0.0454615	19420		19420		19420		19420
	19430	35.3029		19430	-0.0457509	19430		19430		19430		19430
	19440	35.3657		19440	-0.0484045	19440		19440		19440		19440
	19450	35.4719		19450	-0.0418478	19450		19450		19450		19450
	19460	35.3942		19460	-0.0507829	19460		19460		19460		19460
	19470	35.364		19470	-0.049304	19470		19470		19470		19470
	19480	35.3568		19480	-0.0452954	19480		19480		19480		19480
	19490	35.1801		19490	-0.0444396	19490		19490		19490		19490
	19500	35.3461		19500	-0.0473852	19500		19500		19500		19500
	19510	35.3098		19510	-0.0496807	19510		19510		19510		19510
	19520	35.377		19520	-0.0461807	19520		19520		19520		19520
	19530	35.4153		19530	-0.048959	19530		19530		19530		19530
	19540	35.224		19540	-0.0470036	19540		19540		19540		19540
	19550	35.4025		19550	-0.0503338	19550		19550		19550		19550
	19560	35.4032		19560	-0.0412915	19560		19560		19560		19560
	19570	35.3468		19570	-0.0430643	19570		19570		19570		19570
	19580	35.3504		19580	-0.0515347	19580		19580		19580		19580
	19590	35.2008		19590	-0.0465018	19590		19590		19590		19590
	19600	35.3709		19600	-0.0467226	19600		19600		19600		19600
	19610	35.2999		19610	-0.052091	19610		19610		19610		19610
	19620	35.3581		19620	-0.0514224	19620		19620		19620		19620
	19630	35.3619		19630	-0.0536319	19630		19630		19630		19630
	19640	35.3292		19640	-0.0495944	19640		19640		19640		19640
	19650	35.4745		19650	-0.0471959	19650		19650		19650		19650
	19660	35.2222		19660	-0.048801	19660		19660		19660		19660
	19670	35.4451		19670	-0.0483901	19670		19670		19670		19670
	19680	35.3274		19680	-0.0505181	19680		19680		19680		19680
	19690	35.6049		19690	-0.0439762	19690		19690		19690		19690
	19700	35.2743		19700	-0.0517941	19700		19700		19700		19700
	19710	35.3439		19710	-0.05259	19710		19710		19710		19710
	19720	35.337		19720	-0.045012	19720		19720		19720		19720
	19730	35.357		19730	-0.0530372	19730		19730		19730		19730
	19740	35.4926		19740	-0.0476665	19740		19740		19740		19740
	19750	35.564		19750	-0.0481718	19750		19750		19750		19750
	19760	35.3219		19760	-0.0443337	19760		19760		19760		19760
	19770	35.3748		19770	-0.0443366	19770		19770		19770		19770
	19780	35.3867		19780	-0.0496031	19780		19780		19780		19780
	19790	35.3607		19790	-0.0484476	19790		19790		19790		19790
	19800	35.3719		19800	-0.0462065	19800		19800		19800		19800
	19810	35.2648		19810	-0.0465648	19810		19810		19810		19810
	19820	35.3699		19820	-0.0472446	19820		19820		19820		19820
	19830	35.3924		19830	-0.0498073	19830		19830		19830		19830
	19840	35.2841		19840	-0.051382	19840		19840		19840		19840
	19850	35.4544		19850	-0.046562	19850		19850		19850		19850
	19860	35.3509		19860	-0.0492264	19860		19860		19860		19860
	19870	35.3692		19870	-0.0453699	19870		19870		19870		19870
	19880	35.4933		19880	-0.046046	19880		19880		19880		19880
	19890	35.3664		19890	-0.0447086	19890		19890		19890		19890
	19900	35.3227		19900	-0.0446456	19900		19900		19900		19900
	19910	35.217		19910	-0.0472303	19910		19910		19910		19910
	19920	35.2868		19920	-0.0469119	19920		19920		19920		19920
	19930	35.3245		19930	-0.0474771	19930		19930		19930		19930
	19940	35.3765		19940	-0.0482149	19940		19940		19940		19940
	19950	35.1539		19950	-0.0509125	19950		19950		19950		19950
[truncated: 10,103 more rows]

## Sheet: SFig 2a-d
Supplementary Figure 2a,b															Supplementary Figure 2c,d
	a			b												c			d
	time(s)	CD(mdeg)		time	70C	time	80C	time	90C	time	100C	time	110C
	0	70.5236		0	0	0	0	0	0	0	0	0	0			1/T	ln(k/T)		1/T	ln(k)
	10	70.5062		10	-0.000613475	10	-0.000911866	10	-0.00503171	10	0.00610616	10	-0.0182003			0.00291418	-17.6308		0.00291418	-11.7926
	20	70.5136		20	-0.00264767	20	-0.000845637	20	-0.00272768	20	-0.0150922	20	-0.0508765			0.00283166	-16.2318		0.00283166	-10.3649
	30	69.8937		30	-0.00245616	30	-0.000384292	30	-0.00834265	30	-0.0227084	30	-0.0599583			0.00275368	-14.9224		0.00275368	-9.0276
	40	69.1953		40	-0.00218072	40	0.000759609	40	-0.00952438	40	-0.0336871	40	-0.0882208			0.00267989	-13.8039		0.00267989	-7.88194
	50	68.4256		50	0.000318322	50	-0.00249198	50	-0.0122602	50	-0.0400474	50	-0.0791123			0.00260994	-13.0989		0.00260994	-7.15046
	60	68.0557		60	-0.00255191	60	-0.000905457	60	-0.0187515	60	-0.0534653	60	-0.100496
	70	66.922		70	-0.00292661	70	-0.000452626	70	-0.0191223	70	-0.0611838	70	-0.115218
	80	66.2098		80	-0.00240241	80	-0.00346181	80	-0.0210566	80	-0.0683788	80	-0.137225
	90	65.2498		90	-0.00254687	90	-0.0032455	90	-0.027119	90	-0.0693193	90	-0.188678
	100	64.4493		100	-0.00378574	100	-0.00683678	100	-0.0314864	100	-0.0786139	100	-0.181407
	110	63.7335		110	-0.00347294	110	-0.00528198	110	-0.0348801	110	-0.090407	110	-0.191716
	120	62.9056		120	-0.00293837	120	-0.00643711	120	-0.0337812	120	-0.0905749	120	-0.205041
	130	62.46		130	-0.00491837	130	-0.00876216	130	-0.0390109	130	-0.106739	130	-0.224556
	140	61.9793		140	-0.00290644	140	-0.00893875	140	-0.037281	140	-0.115285	140	-0.245691
	150	61.5302		150	-0.00260399	150	-0.0112826	150	-0.041875	150	-0.12769	150	-0.253998
	160	60.964		160	-0.00527543	160	-0.00602687	160	-0.0472837	160	-0.129121	160	-0.276274
	170	60.8007		170	-0.00396237	170	-0.0104087	170	-0.047538	170	-0.121435	170	-0.287513
	180	60.5725		180	-0.00202288	180	-0.0113365	180	-0.0486272	180	-0.136284	180	-0.310295
	190	60.4538		190	-0.0040162	190	-0.0130241	190	-0.0434738	190	-0.158272	190	-0.351234
	200	60.2394		200	-0.00564777	200	-0.0131949	200	-0.0502151	200	-0.166504	200	-0.372426
	210	60.2561		210	-0.00241249	210	-0.0130414	210	-0.0558412	210	-0.166591	210	-0.390384
	220	59.9987		220	-0.00627821	220	-0.0144393	220	-0.0628053	220	-0.178129	220	-0.392288
	230	60.0756		230	-0.0053765	230	-0.0139609	230	-0.0572778	230	-0.18175	230	-0.378489
	240	59.7803		240	-0.0069428	240	-0.0165161	240	-0.0690953	240	-0.194396	240	-0.431094
	250	59.6491		250	-0.00409191	250	-0.0139349	250	-0.0620308	250	-0.202426	250	-0.436199
	260	59.5996		260	-0.00450085	260	-0.0152821	260	-0.0656595	260	-0.200318	260	-0.453878
	270	59.8285		270	-0.0055433	270	-0.018082	270	-0.0749565	270	-0.21585	270	-0.481509
	280	59.7917		280	-0.0102994	280	-0.0172043	280	-0.068921	280	-0.223354	280	-0.498586
	290	59.7093		290	-0.005235	290	-0.0188843	290	-0.075942	290	-0.224267	290	-0.515516
	300	59.7819		300	-0.0050952	300	-0.0194958	300	-0.0795832	300	-0.243216	300	-0.516454
	310	59.6519		310	-0.00516762	310	-0.0171044	310	-0.0779288	310	-0.244749	310	-0.521532
	320	59.8637		320	-0.00262751	320	-0.0203319	320	-0.0816574	320	-0.257552	320	-0.552694
	330	59.7171		330	-0.00532428	330	-0.0198201	330	-0.0854354	330	-0.260958	330	-0.575372
	340	59.4798		340	-0.00737484	340	-0.0211666	340	-0.0897938	340	-0.271068	340	-0.567431
	350	59.4686		350	-0.00888172	350	-0.0222005	350	-0.0880288	350	-0.271714	350	-0.591281
	360	59.4836		360	-0.00864	360	-0.0230018	360	-0.0961686	360	-0.290023	360	-0.644397
	370	59.6784		370	-0.00694617	370	-0.0224101	370	-0.098581	370	-0.294074	370	-0.61718
	380	59.6418		380	-0.00728707	380	-0.0240333	380	-0.103125	380	-0.308709	380	-0.666717
	390	59.5206		390	-0.0059798	390	-0.0231984	390	-0.0976773	390	-0.311168	390	-0.655603
	400	59.532		400	-0.0100506	400	-0.0234147	400	-0.102666	400	-0.303967	400	-0.634243
	410	59.5484		410	-0.00733264	410	-0.0251337	410	-0.108168	410	-0.304899	410	-0.680653
	420	59.6974		420	-0.00766692	420	-0.0272438	420	-0.104769	420	-0.326526	420
	430	59.5263		430	-0.00654973	430	-0.0294573	430	-0.10825	430	-0.325991	430
	440	59.504		440	-0.00943977	440	-0.027698	440	-0.117914	440	-0.343302	440
	450	59.5352		450	-0.00714867	450	-0.0294859	450	-0.117807	450	-0.340844	450
	460	59.5266		460	-0.00940087	460	-0.0316603	460	-0.115766	460	-0.356201	460
	470	59.4529		470	-0.00772433	470	-0.0273469	470	-0.118283	470	-0.366952	470
	480	59.4715		480	-0.00609275	480	-0.0302974	480	-0.127614	480	-0.379675	480
	490	59.5033		490	-0.00762471	490	-0.0283478	490	-0.126016	490	-0.369192	490
	500	59.3856		500	-0.00902036	500	-0.0322024	500	-0.125593	500	-0.375947	500
	510	59.5052		510	-0.00904065	510	-0.0324692	510	-0.133451	510	-0.381695	510
	520	59.5232		520	-0.0097223	520	-0.0301038	520	-0.138676	520	-0.392694	520
	530	59.3644		530	-0.0102994	530	-0.0312704	530	-0.136671	530	-0.407419	530
	540	59.4424		540	-0.0118023	540	-0.0330581	540	-0.141286	540	-0.412943	540
	550	59.5578		550	-0.0123229	550	-0.0355322	550	-0.136769	550	-0.420066	550
	560	59.4392		560	-0.00692592	560	-0.0348181	560	-0.147323	560	-0.409233	560
	570	59.3423		570	-0.00898147	570	-0.0371481	570	-0.145967	570	-0.43584	570
	580	59.5346		580	-0.0104789	580	-0.0376178	580	-0.153849	580	-0.43584	580
	590	59.3049		590	-0.0121821	590	-0.0388864	590	-0.152463	590	-0.434369	590
	600	59.3584		600	-0.0117785	600	-0.0373209	600	-0.14745	600	-0.448796	600
	610	59.2655		610	-0.00866028	610	-0.040321	610	-0.15388	610	-0.452199	610
	620	59.4347		620	-0.00942793	620	-0.0416153	620	-0.154342	620	-0.470141	620
	630	59.4104		630	-0.0137269	630	-0.0400166	630	-0.159977	630	-0.476518	630
	640	59.3485		640	-0.0130527	640	-0.0434929	640	-0.155665	640	-0.468864	640
	650	59.0669		650	-0.0126029	650	-0.0400522	650	-0.164332	650	-0.479136	650
	660	59.3668		660	-0.0122415	660	-0.0444699	660	-0.155026	660	-0.501242	660
	670	59.3751		670	-0.0128371	670	-0.04239	670	-0.165165	670	-0.507689	670
	680	59.3708		680	-0.0126691	680	-0.0410102	680	-0.165539	680	-0.514602	680
	690	59.5218		690	-0.0152927	690	-0.0458589	690	-0.171703	690	-0.514815	690
	700	59.3615		700	-0.0108854	700	-0.0449811	700	-0.172926	700	-0.526638	700
	710	59.2399		710	-0.0121397	710	-0.0481141	710	-0.173039	710	-0.530092	710
	720	59.1507		720	-0.0110548	720	-0.0484456	720	-0.174496	720	-0.537388	720
	730	59.165		730	-0.0117989	730	-0.0477132	730	-0.185825	730	-0.548137	730
	740	59.2653		740	-0.0112751	740	-0.0510884	740	-0.184447	740	-0.548979	740
	750	59.2451		750	-0.0109091	750	-0.0458947	750	-0.185412	750	-0.559067	750
	760	59.3226		760	-0.0122941	760	-0.0487123	760	-0.188714	760	-0.546647	760
	770	59.0816		770	-0.0141754	770	-0.0456645	770	-0.189464	770	-0.575069	770
	780	59.2424		780	-0.0118192	780	-0.0506998	780	-0.199054	780	-0.581482	780
	790	59.2226		790	-0.0122313	790	-0.0511243	790	-0.194769	790	-0.585511	790
	800	59.2888		800	-0.0194563	800	-0.0535242	800	-0.197622	800	-0.580442	800
	810	59.1177		810	-0.0149065	810	-0.0510974	810	-0.195434	810	-0.597667	810
	820	59.2533		820	-0.0159429	820	-0.0514996	820	-0.203021	820	-0.602998	820
	830	59.12		830	-0.0108651	830	-0.0520256	830	-0.206491	830	-0.620423	830
	840	59.2192		840	-0.0139222	840	-0.057898	840	-0.211594	840	-0.641743	840
	850	59.3159		850	-0.0160927	850	-0.0585451	850	-0.213317	850	-0.636266	850
	860	59.2251		860	-0.0127335	860	-0.055957	860	-0.217525	860	-0.665387	860
	870	59.1425		870	-0.0145137	870	-0.0551695	870	-0.212198	870	-0.681452	870
	880	59.1413		880	-0.014376	880	-0.0576017	880	-0.215457	880	-0.680215	880
	890	59.101		890	-0.0132615	890	-0.0577826	890	-0.222589	890	-0.707623	890
	900	59.0669		900	-0.0154101	900	-0.0576108	900	-0.223088	900	-0.720423	900
	910	58.9782		910	-0.013467	910	-0.0558148	910	-0.224957	910	-0.711988	910
	920	58.9475		920	-0.0139018	920	-0.0608494	920	-0.228422	920	-0.758949	920
	930	59.2665		930	-0.0183959	930	-0.0585202	930	-0.232791	930	-0.756569	930
	940	59.1448		940	-0.0134347	940	-0.0610151	940	-0.228076	940	-0.770215	940
	950	59.0563		950	-0.01398	950	-0.0618299	950	-0.239086	950	-0.788415	950
	960	58.9558		960	-0.0158254	960	-0.0607383	960	-0.232272	960		960
	970	58.9796		970	-0.0166769	970	-0.0623318	970	-0.234786	970		970
	980	59.1638		980	-0.0174269	980	-0.0597997	980	-0.236771	980		980
	990	59.1184		990	-0.0123636	990	-0.0620093	990	-0.237644	990		990
	1000	58.8648		1000	-0.0178806	1000	-0.0618367	1000	-0.247604	1000		1000
	1010	58.9045		1010	-0.016711	1010	-0.0609901	1010	-0.248745	1010		1010
	1020	58.931		1020	-0.0192462	1020	-0.0685075	1020	-0.251381	1020		1020
	1030	58.9523		1030	-0.0149899	1030	-0.0623091	1030	-0.248207	1030		1030
	1040	58.9172		1040	-0.0169411	1040	-0.0691341	1040	-0.253379	1040		1040
	1050	58.9271		1050	-0.0183122	1050	-0.0689694	1050	-0.254332	1050		1050
	1060	58.7727		1060	-0.0167281	1060	-0.0690906	1060	-0.257798	1060		1060
	1070	59.0323		1070	-0.0182525	1070	-0.0684458	1070	-0.267586	1070		1070
	1080	58.9583		1080	-0.0190293	1080	-0.0711719	1080	-0.266593	1080		1080
	1090	59.0223		1090	-0.0194427	1090	-0.0729497	1090	-0.269044	1090		1090
	1100	58.9784		1100	-0.0204256	1100	-0.0694658	1100	-0.269579	1100		1100
	1110	59.0093		1110	-0.0232926	1110	-0.0686356	1110	-0.271641	1110		1110
	1120	59.0309		1120	-0.0191984	1120	-0.0694315	1120	-0.270625	1120		1120
	1130	58.9492		1130	-0.0179164	1130	-0.07431	1130	-0.273937	1130		1130
	1140	58.8384		1140	-0.0211047	1140	-0.0704479	1140	-0.276071	1140		1140
	1150	58.9772		1150	-0.0192838	1150	-0.0742824	1150	-0.275841	1150		1150
	1160	58.9529		1160	-0.0201024	1160	-0.0734734	1160	-0.284432	1160		1160
	1170	58.5285		1170	-0.01836	1170	-0.0784917	1170	-0.290013	1170		1170
	1180	58.7954		1180	-0.0197878	1180	-0.0740111	1180	-0.289555	1180		1180
	1190	58.7345		1190	-0.0177953	1190	-0.0763514	1190	-0.291897	1190		1190
	1200	59.0335		1200	-0.0194632	1200	-0.0756214	1200	-0.29848	1200		1200
	1210	58.8533		1210	-0.0207386	1210	-0.0780739	1210		1210		1210
	1220	58.7257		1220	-0.0185751	1220	-0.0781616	1220		1220		1220
	1230	58.9233		1230	-0.0203931	1230	-0.0832755	1230		1230		1230
	1240	58.8185		1240	-0.0193214	1240	-0.0799959	1240		1240		1240
	1250	58.8266		1250	-0.019752	1250	-0.0812361	1250		1250		1250
	1260	58.8922		1260	-0.0211801	1260	-0.0822275	1260		1260		1260
	1270	58.7658		1270	-0.0171644	1270	-0.0841784	1270		1270		1270
	1280	58.8801		1280	-0.0218615	1280	-0.0786742	1280		1280		1280
	1290	58.8545		1290	-0.0196016	1290	-0.0817942	1290		1290		1290
	1300	58.5906		1300	-0.0206719	1300	-0.0864147	1300		1300		1300
	1310	58.882		1310	-0.0208173	1310	-0.0864123	1310		1310		1310
	1320	58.8499		1320	-0.0207813	1320	-0.0860517	1320		1320		1320
	1330	58.7414		1330	-0.0219026	1330	-0.0837884	1330		1330		1330
	1340	58.6914		1340	-0.021495	1340	-0.0846429	1340		1340		1340
	1350	58.6474		1350	-0.0237798	1350	-0.0818915	1350		1350		1350
	1360	58.9451		1360	-0.0204905	1360	-0.0897364	1360		1360		1360
	1370	58.6208		1370	-0.0223703	1370	-0.0937911	1370		1370		1370
	1380	58.6894		1380	-0.0211732	1380	-0.0905353	1380		1380		1380
	1390	58.5408		1390	-0.021721	1390	-0.0886629	1390		1390		1390
	1400	58.7905		1400	-0.0233715	1400	-0.0891319	1400		1400		1400
	1410	58.6759		1410	-0.0228879	1410	-0.0867615	1410		1410		1410
	1420	58.5955		1420	-0.0235756	1420	-0.0914424	1420		1420		1420
	1430	58.6884		1430	-0.0237918	1430	-0.0939505	1430		1430		1430
	1440	58.599		1440	-0.022905	1440	-0.089531	1440		1440		1440
	1450	58.5535		1450	-0.0250642	1450	-0.0948185	1450		1450		1450
	1460	58.5293		1460	-0.0216748	1460	-0.0958916	1460		1460		1460
	1470	58.4718		1470	-0.0206	1470	-0.0926289	1470		1470		1470
	1480	58.3044		1480	-0.0242346	1480	-0.0968623	1480		1480		1480
	1490	58.5436		1490	-0.0246725	1490	-0.099337	1490		1490		1490
	1500	58.6187		1500	-0.0239617	1500	-0.0943539	1500		1500		1500
	1510	58.4321		1510	-0.0229685	1510	-0.0972834	1510		1510		1510
	1520	58.5386		1520	-0.0242724	1520	-0.0991555	1520		1520		1520
	1530	58.4907		1530	-0.0241763	1530	-0.0989693	1530		1530		1530
	1540	58.5927		1540	-0.024724	1540	-0.095659	1540		1540		1540
	1550	58.5091		1550	-0.0279893	1550	-0.0985617	1550		1550		1550
	1560	58.6258		1560	-0.0265326	1560	-0.101581	1560		1560		1560
	1570	58.5281		1570	-0.0247223	1570	-0.100849	1570		1570		1570
	1580	58.4535		1580	-0.0268699	1580	-0.104381	1580		1580		1580
	1590	58.5801		1590	-0.0256038	1590	-0.0997378	1590		1590		1590
	1600	58.4737		1600	-0.0248048	1600	-0.104373	1600		1600		1600
	1610	58.5364		1610	-0.0253151	1610	-0.103258	1610		1610		1610
	1620	58.5112		1620	-0.026388	1620	-0.104442	1620		1620		1620
	1630	58.4277		1630	-0.0240819	1630	-0.105834	1630		1630		1630
	1640	58.6628		1640	-0.0260681	1640	-0.105504	1640		1640		1640
	1650	58.3879		1650	-0.0282634	1650	-0.108505	1650		1650		1650
	1660	58.52		1660	-0.0261489	1660	-0.104873	1660		1660		1660
	1670	58.4574		1670	-0.0277722	1670	-0.108048	1670		1670		1670
	1680	58.4489		1680	-0.0265016	1680	-0.1115	1680		1680		1680
	1690	58.451		1690	-0.0300352	1690	-0.109014	1690		1690		1690
	1700	58.3855		1700	-0.0268217	1700	-0.114456	1700		1700		1700
	1710	58.4093		1710	-0.0266599	1710	-0.109709	1710		1710		1710
	1720	58.276		1720	-0.0255815	1720	-0.111423	1720		1720		1720
	1730	58.468		1730	-0.0285444	1730	-0.111316	1730		1730		1730
	1740	58.3582		1740	-0.0296968	1740	-0.114873	1740		1740		1740
	1750	58.4281		1750	-0.028841	1750	-0.108533	1750		1750		1750
	1760	58.3961		1760	-0.0280118	1760	-0.117011	1760		1760		1760
	1770	58.2998		1770	-0.0277206	1770	-0.108495	1770		1770		1770
	1780	58.328		1780	-0.0312792	1780	-0.11794	1780		1780		1780
	1790	58.2879		1790	-0.0284358	1790	-0.116584	1790		1790		1790
	1800	58.2753		1800	-0.0284944	1800	-0.118937	1800		1800		1800
	1810	58.327		1810	-0.0292481	1810	-0.113889	1810		1810		1810
	1820	58.2012		1820	-0.0301733	1820	-0.117169	1820		1820		1820
	1830	58.3988		1830	-0.0280841	1830	-0.117515	1830		1830		1830
	1840	58.4616		1840	-0.0307486	1840	-0.124886	1840		1840		1840
	1850	58.2495		1850	-0.0294569	1850	-0.118314	1850		1850		1850
	1860	58.224		1860	-0.0306864	1860	-0.116684	1860		1860		1860
	1870	58.2654		1870	-0.0276241	1870	-0.120833	1870		1870		1870
	1880	58.3233		1880	-0.0290876	1880	-0.117647	1880		1880		1880
	1890	58.2473		1890	-0.0311461	1890	-0.118137	1890		1890		1890
	1900	58.2529		1900	-0.0305222	1900	-0.119993	1900		1900		1900
	1910	58.221		1910	-0.030403	1910	-0.12423	1910		1910		1910
	1920	58.0312		1920	-0.0287685	1920	-0.119531	1920		1920		1920
	1930	58.1158		1930	-0.0287168	1930	-0.122489	1930		1930		1930
	1940	58.2211		1940	-0.0302389	1940	-0.123445	1940		1940		1940
	1950	58.0962		1950	-0.0300283	1950	-0.126544	1950		1950		1950
	1960	58.1698		1960	-0.0330304	1960	-0.125493	1960		1960		1960
	1970	58.2163		1970	-0.0293602	1970	-0.124252	1970		1970		1970
	1980	58.1866		1980	-0.0311513	1980	-0.122342	1980		1980		1980
	1990	58.1242		1990	-0.0303305	1990	-0.126825	1990		1990		1990
	2000	58.2584		2000	-0.0328658	2000	-0.124818	2000		2000		2000
	2010	58.1428		2010	-0.0278343	2010	-0.128406	2010		2010		2010
	2020	58.0153		2020	-0.0313639	2020	-0.127103	2020		2020		2020
	2030	58.1381		2030	-0.0314642	2030	-0.13587	2030		2030		2030
	2040	58.0438		2040	-0.033382	2040	-0.132838	2040		2040		2040
	2050	58.1176		2050	-0.0313898	2050	-0.129639	2050		2050		2050
	2060	57.9126		2060	-0.0317859	2060	-0.130782	2060		2060		2060
	2070	58.099		2070	-0.0309698	2070	-0.132867	2070		2070		2070
	2080	58.1084		2080	-0.0330615	2080	-0.132574	2080		2080		2080
	2090	58.1711		2090	-0.0319485	2090	-0.131432	2090		2090		2090
	2100	57.999		2100	-0.0338724	2100	-0.130432	2100		2100		2100
	2110	57.9322		2110	-0.0327498	2110	-0.13812	2110		2110		2110
	2120	57.9818		2120	-0.0330252	2120	-0.13798	2120		2120		2120
	2130	58.0299		2130	-0.0355344	2130	-0.130549	2130		2130		2130
	2140	58.0468		2140	-0.0350813	2140	-0.13833	2140		2140		2140
	2150	57.8406		2150	-0.0320177	2150	-0.13609	2150		2150		2150
	2160	58.0053		2160	-0.0366688	2160	-0.134821	2160		2160		2160
	2170	58.0019		2170	-0.0375244	2170	-0.139255	2170		2170		2170
	2180	57.9582		2180	-0.0352341	2180	-0.139552	2180		2180		2180
	2190	57.9046		2190	-0.0354059	2190	-0.136271	2190		2190		2190
	2200	58.0257		2200	-0.0342365	2200	-0.140207	2200		2200		2200
	2210	57.8713		2210	-0.0352965	2210	-0.142804	2210		2210		2210
	2220	57.9461		2220	-0.0357688	2220	-0.137463	2220		2220		2220
	2230	57.8749		2230	-0.0350171	2230	-0.142981	2230		2230		2230
	2240	58.0524		2240	-0.0352341	2240	-0.140944	2240		2240		2240
	2250	57.9675		2250	-0.0355882	2250	-0.145185	2250		2250		2250
	2260	57.8483		2260	-0.0349338	2260	-0.14577	2260		2260		2260
	2270	57.8844		2270	-0.0348557	2270	-0.142622	2270		2270		2270
	2280	57.8913		2280	-0.0367192	2280	-0.144623	2280		2280		2280
	2290	57.986		2290	-0.0374757	2290	-0.146074	2290		2290		2290
	2300	57.989		2300	-0.0363577	2300	-0.150833	2300		2300		2300
	2310	57.9008		2310	-0.0365923	2310	-0.146526	2310		2310		2310
	2320	57.913		2320	-0.0372235	2320	-0.148354	2320		2320		2320
	2330	57.7394		2330	-0.0351716	2330	-0.145126	2330		2330		2330
	2340	57.9517		2340	-0.03906	2340	-0.149378	2340		2340		2340
	2350	57.848		2350	-0.0360415	2350	-0.143693	2350		2350		2350
	2360	57.8955		2360	-0.0391314	2360	-0.149479	2360		2360		2360
	2370	57.7489		2370	-0.0387255	2370	-0.15412	2370		2370		2370
	2380	58.0402		2380	-0.0369348	2380	-0.150374	2380		2380		2380
	2390	57.8357		2390	-0.0375052	2390	-0.151332	2390		2390		2390
	2400	57.8299		2400	-0.038614	2400	-0.153388	2400		2400		2400
	2410	57.7191		2410	-0.0366653	2410	-0.153898	2410		2410		2410
	2420	57.8342		2420	-0.0347725	2420	-0.153908	2420		2420		2420
	2430	57.8113		2430	-0.0415984	2430	-0.154461	2430		2430		2430
	2440	57.8585		2440	-0.0416997	2440	-0.158588	2440		2440		2440
	2450	57.7376		2450	-0.0385043	2450	-0.154743	2450		2450		2450
	2460	57.8019		2460	-0.0385583	2460	-0.156059	2460		2460		2460
	2470	57.6908		2470	-0.03967	2470	-0.155787	2470		2470		2470
	2480	57.7556		2480	-0.042009	2480	-0.154484	2480		2480		2480
	2490	57.7397		2490	-0.0403188	2490	-0.155775	2490		2490		2490
	2500	57.595		2500	-0.0398095	2500	-0.158385	2500		2500		2500
	2510	57.6211		2510	-0.0415844	2510	-0.158375	2510		2510		2510
	2520	57.7979		2520	-0.0412421	2520	-0.160029	2520		2520		2520
	2530	57.5297		2530	-0.0383546	2530	-0.15804	2530		2530		2530
	2540	57.4805		2540	-0.0418517	2540	-0.161403	2540		2540		2540
	2550	57.6123		2550	-0.0398548	2550	-0.160375	2550		2550		2550
	2560	57.6024		2560	-0.0405788	2560	-0.159531	2560		2560		2560
	2570	57.6698		2570	-0.0423918	2570	-0.155553	2570		2570		2570
	2580	57.6087		2580	-0.0416788	2580	-0.15885	2580		2580		2580
	2590	57.5815		2590	-0.0432295	2590	-0.167472	2590		2590		2590
	2600	57.6248		2600	-0.0418342	2600	-0.163422	2600		2600		2600
	2610	57.6123		2610	-0.0410727	2610	-0.168358	2610		2610		2610
	2620	57.5919		2620	-0.042675	2620	-0.16731	2620		2620		2620
	2630	57.6296		2630	-0.0405858	2630	-0.164795	2630		2630		2630
	2640	57.6341		2640	-0.0435953	2640	-0.166198	2640		2640		2640
	2650	57.5268		2650	-0.039731	2650	-0.169806	2650		2650		2650
	2660	57.4833		2660	-0.0453436	2660	-0.169048	2660		2660		2660
	2670	57.5476		2670	-0.0398583	2670	-0.172565	2670		2670		2670
	2680	57.5341		2680	-0.0408283	2680	-0.169349	2680		2680		2680
	2690	57.4978		2690	-0.0423988	2690	-0.169953	2690		2690		2690
	2700	57.6159		2700	-0.0411758	2700	-0.170614	2700		2700		2700
	2710	57.3923		2710	-0.0439752	2710	-0.175028	2710		2710		2710
	2720	57.5658		2720	-0.0401077	2720	-0.170024	2720		2720		2720
	2730	57.3882		2730	-0.0448475	2730	-0.175176	2730		2730		2730
	2740	57.4115		2740	-0.0453033	2740	-0.171325	2740		2740		2740
	2750	57.5144		2750	-0.0465068	2750	-0.172649	2750		2750		2750
	2760	57.4816		2760	-0.0400502	2760	-0.169602	2760		2760		2760
	2770	57.4179		2770	-0.0435725	2770	-0.174179	2770		2770		2770
	2780	57.5299		2780	-0.0453699	2780	-0.176504	2780		2780		2780
	2790	57.6389		2790	-0.0467596	2790	-0.173804	2790		2790		2790
	2800	57.2468		2800	-0.0439909	2800	-0.178809	2800		2800		2800
	2810	57.241		2810	-0.0472531	2810	-0.179417	2810		2810		2810
	2820	57.4242		2820	-0.0440487	2820	-0.173329	2820		2820		2820
	2830	57.4211		2830	-0.0445707	2830	-0.175947	2830		2830		2830
	2840	57.3573		2840	-0.0412212	2840	-0.179716	2840		2840		2840
	2850	57.2233		2850	-0.0453682	2850	-0.185524	2850		2850		2850
	2860	57.3201		2860	-0.0458294	2860	-0.177279	2860		2860		2860
	2870	57.3493		2870	-0.0450526	2870	-0.180176	2870		2870		2870
	2880	57.2476		2880	-0.045291	2880	-0.183742	2880		2880		2880
	2890	57.2672		2890	-0.0446565	2890	-0.179128	2890		2890		2890
	2900	57.4328		2900	-0.0495377	2900	-0.185411	2900		2900		2900
	2910	57.2323		2910	-0.0462768	2910	-0.178641	2910		2910		2910
	2920	57.3467		2920	-0.0468649	2920	-0.185917	2920		2920		2920
	2930	57.3052		2930	-0.0477047	2930	-0.181375	2930		2930		2930
	2940	57.2014		2940	-0.0455242	2940	-0.184541	2940		2940		2940
	2950	57.2422		2950	-0.045854	2950	-0.189206	2950		2950		2950
	2960	57.1535		2960	-0.0490554	2960	-0.183948	2960		2960		2960
	2970	57.2333		2970	-0.046082	2970	-0.187088	2970		2970		2970
	2980	57.2769		2980	-0.0488935	2980	-0.190042	2980		2980		2980
	2990	57.1852		2990	-0.0480826	2990	-0.18768	2990		2990		2990
	3000	57.3048		3000	-0.0450508	3000	-0.191209	3000		3000		3000
	3010	57.1326		3010	-0.0487105	3010	-0.188285	3010		3010		3010
	3020	57.3538		3020	-0.0477785	3020	-0.187791	3020		3020		3020
	3030	57.0328		3030	-0.0498476	3030	-0.196552	3030		3030		3030
	3040	57.3465		3040	-0.0474534	3040	-0.192277	3040		3040		3040
	3050	57.2909		3050	-0.0478137	3050	-0.195173	3050		3050		3050
	3060	57.201		3060	-0.0489304	3060	-0.194712	3060		3060		3060
	3070	57.271		3070	-0.0475606	3070	-0.196337	3070		3070		3070
	3080	57.1109		3080	-0.0492859	3080	-0.192644	3080		3080		3080
	3090	57.3322		3090	-0.0481705	3090	-0.192075	3090		3090		3090
	3100	57.0611		3100	-0.0518858	3100	-0.196204	3100		3100		3100
	3110	57.0351		3110	-0.0516299	3110	-0.195968	3110		3110		3110
	3120	56.9665		3120	-0.0497543	3120	-0.197293	3120		3120		3120
	3130	57.3355		3130	-0.0490219	3130	-0.199005	3130		3130		3130
	3140	57.1339		3140	-0.051173	3140	-0.201746	3140		3140		3140
	3150	57.0313		3150	-0.051203	3150	-0.195991	3150		3150		3150
	3160	56.9521		3160	-0.0486032	3160	-0.20082	3160		3160		3160
	3170	57.11		3170	-0.0492631	3170	-0.197774	3170		3170		3170
	3180	56.924		3180	-0.0496821	3180	-0.199169	3180		3180		3180
	3190	57.1067		3190	-0.0485381	3190	-0.200752	3190		3190		3190
	3200	57.0769		3200	-0.0500097	3200	-0.206682	3200		3200		3200
	3210	57.2684		3210	-0.050207	3210	-0.203302	3210		3210		3210
	3220	57.0314		3220	-0.0505207	3220	-0.202198	3220		3220		3220
	3230	57.0051		3230	-0.0505524	3230	-0.198497	3230		3230		3230
	3240	57.0494		3240	-0.0500414	3240	-0.208434	3240		3240		3240
	3250	57.0358		3250	-0.0506546	3250	-0.200997	3250		3250		3250
	3260	57.072		3260	-0.0548339	3260	-0.207895	3260		3260		3260
	3270	56.7941		3270	-0.0518558	3270	-0.205145	3270		3270		3270
	3280	56.9796		3280	-0.0509438	3280	-0.204626	3280		3280		3280
	3290	56.9461		3290	-0.0529011	3290	-0.207419	3290		3290		3290
	3300	56.8983		3300	-0.0457873	3300	-0.20825	3300		3300		3300
	3310	57.0225		3310	-0.0496856	3310	-0.206813	3310		3310		3310
	3320	57.0037		3320	-0.0526856	3320	-0.207869	3320		3320		3320
	3330	56.8215		3330	-0.0534666	3330	-0.212132	3330		3330		3330
	3340	56.9907		3340	-0.0487914	3340	-0.205952	3340		3340		3340
	3350	56.8307		3350	-0.0522635	3350	-0.207343	3350		3350		3350
	3360	56.8768		3360	-0.0532951	3360	-0.211602	3360		3360		3360
	3370	57.0495		3370	-0.051914	3370	-0.208058	3370		3370		3370
	3380	56.8411		3380	-0.0521099	3380	-0.21035	3380		3380		3380
	3390	56.8941		3390	-0.0545171	3390	-0.20595	3390		3390		3390
	3400	56.7765		3400	-0.0552394	3400	-0.209952	3400		3400		3400
	3410	56.9126		3410	-0.0545685	3410	-0.211422	3410		3410		3410
	3420	56.8921		3420	-0.0555387	3420	-0.213267	3420		3420		3420
	3430	56.8286		3430	-0.0532156	3430	-0.213238	3430		3430		3430
	3440	56.9065		3440	-0.0537194	3440	-0.212472	3440		3440		3440
	3450	56.8084		3450	-0.0531308	3450	-0.215238	3450		3450		3450
	3460	56.8718		3460	-0.0519511	3460	-0.216559	3460		3460		3460
	3470	56.6609		3470	-0.0529453	3470	-0.21865	3470		3470		3470
	3480	56.6754		3480	-0.0540731	3480	-0.21631	3480		3480		3480
	3490	56.7818		3490	-0.0529559	3490	-0.219216	3490		3490		3490
	3500	56.8234		3500	-0.0557318	3500	-0.220543	3500		3500		3500
	3510	56.7013		3510	-0.0545455	3510	-0.213302	3510		3510		3510
	3520	56.6996		3520	-0.0558859	3520	-0.218525	3520		3520		3520
	3530	56.8472		3530	-0.0522282	3530	-0.220583	3530		3530		3530
	3540	56.8097		3540	-0.0489093	3540	-0.223731	3540		3540		3540
	3550	56.7859		3550	-0.0554377	3550	-0.218597	3550		3550		3550
	3560	56.8509		3560	-0.0584053	3560	-0.225885	3560		3560		3560
	3570	56.7673		3570	-0.054273	3570	-0.223141	3570		3570		3570
	3580	56.7561		3580	-0.0546534	3580	-0.223715	3580		3580		3580
	3590	56.7383		3590	-0.0533411	3590	-0.222251	3590		3590		3590
	3600	56.7365		3600	-0.0547189	3600	-0.224012	3600		3600		3600
	3610	56.7655		3610	-0.0585794	3610	-0.223918	3610		3610		3610
	3620	56.7307		3620	-0.051397	3620	-0.226346	3620		3620		3620
	3630	56.4941		3630	-0.0576683	3630	-0.22465	3630		3630		3630
	3640	56.6626		3640	-0.05573	3640	-0.227634	3640		3640		3640
	3650	56.7143		3650	-0.0569071	3650	-0.233381	3650		3650		3650
	3660	56.6034		3660	-0.0568007	3660	-0.225687	3660		3660		3660
	3670	57.0075		3670	-0.0545862	3670		3670		3670		3670
	3680	56.7857		3680	-0.0569976	3680		3680		3680		3680
	3690	56.6156		3690	-0.0590077	3690		3690		3690		3690
	3700	56.5714		3700	-0.0567315	3700		3700		3700		3700
	3710	56.8365		3710	-0.0587411	3710		3710		3710		3710
	3720	56.6395		3720	-0.0559674	3720		3720		3720		3720
	3730	56.5811		3730	-0.0574181	3730		3730		3730		3730
	3740	56.6593		3740	-0.0604627	3740		3740		3740		3740
	3750	56.6482		3750	-0.0604645	3750		3750		3750		3750
	3760	56.512		3760	-0.0581175	3760		3760		3760		3760
	3770	56.4712		3770	-0.0603292	3770		3770		3770		3770
	3780	56.5091		3780	-0.0599965	3780		3780		3780		3780
	3790	56.4543		3790	-0.0565826	3790		3790		3790		3790
	3800	56.5856		3800	-0.0592139	3800		3800		3800		3800
	3810	56.5571		3810	-0.059831	3810		3810		3810		3810
	3820	56.5904		3820	-0.0605179	3820		3820		3820		3820
	3830	56.6572		3830	-0.0585136	3830		3830		3830		3830
	3840	56.6009		3840	-0.0630954	3840		3840		3840		3840
	3850	56.5371		3850	-0.0585954	3850		3850		3850		3850
	3860	56.6003		3860	-0.0595357	3860		3860		3860		3860
	3870	56.4434		3870	-0.062487	3870		3870		3870		3870
	3880	56.5104		3880	-0.0602135	3880		3880		3880		3880
	3890	56.4347		3890	-0.0596335	3890		3890		3890		3890
	3900	56.6415		3900	-0.0632435	3900		3900		3900		3900
	3910	56.8298		3910	-0.0650677	3910		3910		3910		3910
	3920	56.46		3920	-0.0588975	3920		3920		3920		3920
	3930	56.2927		3930	-0.0623068	3930		3930		3930		3930
	3940	56.5258		3940	-0.059093	3940		3940		3940		3940
	3950	56.5043		3950	-0.0610735	3950		3950		3950		3950
	3960	56.5785		3960	-0.0622408	3960		3960		3960		3960
	3970	56.5006		3970	-0.0611162	3970		3970		3970		3970
	3980	56.2829		3980	-0.0628812	3980		3980		3980		3980
	3990	56.6886		3990	-0.0636274	3990		3990		3990		3990
	4000	56.3342		4000	-0.0586753	4000		4000		4000		4000
	4010	56.4435		4010	-0.0647262	4010		4010		4010		4010
	4020	56.3771		4020	-0.0628652	4020		4020		4020		4020
	4030	56.3831		4030	-0.0624352	4030		4030		4030		4030
	4040	56.5081		4040	-0.0634667	4040		4040		4040		4040
	4050	56.372		4050	-0.0641972	4050		4050		4050		4050
	4060	56.2588		4060	-0.0625012	4060		4060		4060		4060
	4070	56.387		4070	-0.0640132	4070		4070		4070		4070
	4080	56.2738		4080	-0.0635417	4080		4080		4080		4080
	4090	56.4301		4090	-0.0664689	4090		4090		4090		4090
	4100	56.3483		4100	-0.0603773	4100		4100		4100		4100
	4110	56.177		4110	-0.0631418	4110		4110		4110		4110
	4120	56.1769		4120	-0.0620465	4120		4120		4120		4120
	4130	56.3089		4130	-0.0622159	4130		4130		4130		4130
	4140	56.1845		4140	-0.0645278	4140		4140		4140		4140
	4150	56.2032		4150	-0.0642401	4150		4150		4150		4150
	4160	56.3954		4160	-0.0675135	4160		4160		4160		4160
	4170	56.2472		4170	-0.0636167	4170		4170		4170		4170
	4180	56.2125		4180	-0.066272	4180		4180		4180		4180
	4190	56.1739		4190	-0.0646279	4190		4190		4190		4190
	4200	56.2866		4200	-0.0666731	4200		4200		4200		4200
	4210	56.0293		4210	-0.0646261	4210		4210		4210		4210
	4220	56.282		4220	-0.0675243	4220		4220		4220		4220
	4230	56.2291		4230	-0.0651714	4230		4230		4230		4230
	4240	56.0634		4240	-0.06404	4240		4240		4240		4240
	4250	56.191		4250	-0.0654058	4250		4250		4250		4250
	4260	56.2236		4260	-0.0654881	4260		4260		4260		4260
	4270	56.021		4270	-0.0673074	4270		4270		4270		4270
	4280	55.9189		4280	-0.0645582	4280		4280		4280		4280
	4290	56.265		4290	-0.0649139	4290		4290		4290		4290
	4300	56.0735		4300	-0.0656974	4300		4300		4300		4300
	4310	56.254		4310	-0.0686543	4310		4310		4310		4310
	4320	56.1427		4320	-0.0667286	4320		4320		4320		4320
	4330	56.0772		4330	-0.0677735	4330		4330		4330		4330
	4340	56.1403		4340	-0.0680066	4340		4340		4340		4340
	4350	56.0413		4350	-0.0661914	4350		4350		4350		4350
	4360	55.9995		4360	-0.0670905	4360		4360		4360		4360
	4370	56.2775		4370	-0.068134	4370		4370		4370		4370
	4380	55.938		4380	-0.0696222	4380		4380		4380		4380
	4390	56.0422		4390	-0.0702062	4390		4390		4390		4390
	4400	56.0663		4400	-0.0681322	4400		4400		4400		4400
	4410	56.0085		4410	-0.0704884	4410		4410		4410		4410
	4420	55.9676		4420	-0.0689308	4420		4420		4420		4420
	4430	56.0626		4430	-0.0711917	4430		4430		4430		4430
	4440	55.9779		4440	-0.0682972	4440		4440		4440		4440
	4450	56.0043		4450	-0.0679223	4450		4450		4450		4450
	4460	55.8406		4460	-0.0697569	4460		4460		4460		4460
	4470	56.1818		4470	-0.0698683	4470		4470		4470		4470
	4480	56.0267		4480	-0.0710172	4480		4480		4480		4480
	4490	56.0881		4490	-0.0688392	4490		4490		4490		4490
	4500	56.0786		4500	-0.0688841	4500		4500		4500		4500
	4510	55.9491		4510	-0.0710064	4510		4510		4510		4510
	4520	55.9652		4520	-0.0699348	4520		4520		4520		4520
	4530	55.7823		4530	-0.069721	4530		4530		4530		4530
	4540	56.0001		4540	-0.0717208	4540		4540		4540		4540
	4550	55.8516		4550	-0.0702493	4550		4550		4550		4550
	4560	55.9435		4560	-0.0722538	4560		4560		4560		4560
	4570	55.8292		4570	-0.072117	4570		4570		4570		4570
	4580	55.9436		4580	-0.0704812	4580		4580		4580		4580
	4590	55.7817		4590	-0.0691336	4590		4590		4590		4590
	4600	55.9131		4600	-0.072497	4600		4600		4600		4600
	4610	55.9764		4610	-0.0743906	4610		4610		4610		4610
	4620	55.9		4620	-0.0730809	4620		4620		4620		4620
	4630	55.8954		4630	-0.0717118	4630		4630		4630		4630
	4640	55.7938		4640	-0.0733297	4640		4640		4640		4640
	4650	55.9474		4650	-0.0739628	4650		4650		4650		4650
	4660	55.9275		4660	-0.073566	4660		4660		4660		4660
	4670	55.8837		4670	-0.0720413	4670		4670		4670		4670
	4680	55.7187		4680	-0.0746379	4680		4680		4680		4680
	4690	55.8261		4690	-0.0740783	4690		4690		4690		4690
	4700	55.7678		4700	-0.071728	4700		4700		4700		4700
	4710	55.7548		4710	-0.0742407	4710		4710		4710		4710
	4720	55.8561		4720	-0.076067	4720		4720		4720		4720
	4730	55.8059		4730	-0.0734704	4730		4730		4730		4730
	4740	55.7477		4740	-0.0722052	4740		4740		4740		4740
	4750	55.6648		4750	-0.0736021	4750		4750		4750		4750
	4760	55.6323		4760	-0.0749593	4760		4760		4760		4760
	4770	55.7478		4770	-0.076758	4770		4770		4770		4770
	4780	55.6166		4780	-0.0730124	4780		4780		4780		4780
	4790	55.7033		4790	-0.0751887	4790		4790		4790		4790
	4800	55.5775		4800	-0.0766585	4800		4800		4800		4800
	4810	55.7386		4810	-0.0739448	4810		4810		4810		4810
	4820	55.7595		4820	-0.0719711	4820		4820		4820		4820
	4830	55.6573		4830	-0.0752935	4830		4830		4830		4830
	4840	55.6511		4840	-0.0748889	4840		4840		4840		4840
	4850	55.5872		4850	-0.0769353	4850		4850		4850		4850
	4860	55.7084		4860	-0.0739592	4860		4860		4860		4860
	4870	55.7059		4870	-0.0743851	4870		4870		4870		4870
	4880	55.5878		4880	-0.0764758	4880		4880		4880		4880
	4890	55.6474		4890	-0.0741325	4890		4890		4890		4890
	4900	55.6593		4900	-0.0785327	4900		4900		4900		4900
	4910	55.5481		4910	-0.0775037	4910		4910		4910		4910
	4920	55.6299		4920	-0.0784693	4920		4920		4920		4920
	4930	55.5185		4930	-0.0765499	4930		4930		4930		4930
	4940	55.5261		4940	-0.0767724	4940		4940		4940		4940
	4950	55.617		4950	-0.0764034	4950		4950		4950		4950
	4960	55.692		4960	-0.0820261	4960		4960		4960		4960
	4970	55.505		4970	-0.0787684	4970		4970		4970		4970
	4980	55.4		4980	-0.0747408	4980		4980		4980		4980
	4990	55.4726		4990	-0.0775146	4990		4990		4990		4990
	5000	55.5486		5000	-0.0765517	5000		5000		5000		5000
	5010	55.4588		5010	-0.08006	5010		5010		5010		5010
	5020	55.4237		5020	-0.0777083	5020		5020		5020		5020
	5030	55.4457		5030	-0.0779365	5030		5030		5030		5030
	5040	55.5303		5040	-0.0785399	5040		5040		5040		5040
	5050	55.3863		5050	-0.0760833	5050		5050		5050		5050
	5060	55.4173		5060	-0.0782482	5060		5060		5060		5060
	5070	55.5477		5070	-0.0785418	5070		5070		5070		5070
	5080	55.4083		5080	-0.0810226	5080		5080		5080		5080
	5090	55.3072		5090	-0.0806974	5090		5090		5090		5090
	5100	55.451		5100	-0.0793759	5100		5100		5100		5100
	5110	55.5212		5110	-0.0803033	5110		5110		5110		5110
	5120	55.4437		5120	-0.0824755	5120		5120		5120		5120
	5130	55.3685		5130	-0.0802851	5130		5130		5130		5130
	5140	55.269		5140	-0.0801544	5140		5140		5140		5140
	5150	55.4764		5150	-0.0802089	5150		5150		5150		5150
	5160	55.3558		5160	-0.0812225	5160		5160		5160		5160
	5170	55.2745		5170	-0.0790186	5170		5170		5170		5170
	5180	55.4247		5180	-0.0791491	5180		5180		5180		5180
	5190	55.5342		5190	-0.0794031	5190		5190		5190		5190
	5200	55.35		5200	-0.0786396	5200		5200		5200		5200
	5210	55.3724		5210	-0.0822735	5210		5210		5210		5210
	5220	55.2592		5220	-0.0821371	5220		5220		5220		5220
	5230	55.4239		5230	-0.0808373	5230		5230		5230		5230
	5240	55.4003		5240	-0.0828759	5240		5240		5240		5240
	5250	55.2846		5250	-0.0842768	5250		5250		5250		5250
	5260	55.4143		5260	-0.0818461	5260		5260		5260		5260
	5270	55.171		5270	-0.0837574	5270		5270		5270		5270
	5280	55.2278		5280	-0.0802979	5280		5280		5280		5280
	5290	55.1745		5290	-0.0832947	5290		5290		5290		5290
	5300	55.2805		5300	-0.0815424	5300		5300		5300		5300
	5310	55.2682		5310	-0.0821516	5310		5310		5310		5310
	5320	55.2886		5320	-0.0846068	5320		5320		5320		5320
	5330	54.9786		5330	-0.0834386	5330		5330		5330		5330
	5340	55.158		5340	-0.0801453	5340		5340		5340		5340
	5350	55.3806		5350	-0.0840453	5350		5350		5350		5350
	5360	55.2272		5360	-0.0842367	5360		5360		5360		5360
	5370	55.2804		5370	-0.0841292	5370		5370		5370		5370
	5380	55.0868		5380	-0.0826302	5380		5380		5380		5380
	5390	55.2165		5390	-0.0852763	5390		5390		5390		5390
	5400	55.2039		5400	-0.0809445	5400		5400		5400		5400
	5410	55.1706		5410	-0.0811789	5410		5410		5410		5410
	5420	55.3063		5420	-0.0860832	5420		5420		5420		5420
	5430	55.1867		5430	-0.08528	5430		5430		5430		5430
	5440	55.1705		5440	-0.0835624	5440		5440		5440		5440
	5450	55.0338		5450	-0.0841492	5450		5450		5450		5450
	5460	55.0517		5460	-0.0842331	5460		5460		5460		5460
	5470	55.1245		5470	-0.088689	5470		5470		5470		5470
	5480	55.0734		5480	-0.0847582	5480		5480		5480		5480
	5490	54.9539		5490	-0.0856724	5490		5490		5490		5490
	5500	55.0744		5500	-0.0889491	5500		5500		5500		5500
	5510	55.0816		5510	-0.0844427	5510		5510		5510		5510
	5520	55.0786		5520	-0.0837975	5520		5520		5520		5520
	5530	55.0228		5530	-0.0853639	5530		5530		5530		5530
	5540	55.1442		5540	-0.0843734	5540		5540		5540		5540
	5550	55.137		5550	-0.0854807	5550		5550		5550		5550
	5560	55.123		5560	-0.0844336	5560		5560		5560		5560
	5570	55.1651		5570	-0.0841328	5570		5570		5570		5570
	5580	54.965		5580	-0.0860394	5580		5580		5580		5580
	5590	54.9725		5590	-0.0843734	5590		5590		5590		5590
	5600	55.044		5600	-0.0888667	5600		5600		5600		5600
	5610	54.9319		5610	-0.0873862	5610		5610		5610		5610
	5620	54.855		5620	-0.0898579	5620		5620		5620		5620
	5630	54.9885		5630	-0.0871686	5630		5630		5630		5630
	5640	54.8835		5640	-0.0874301	5640		5640		5640		5640
	5650	55.0737		5650	-0.0921337	5650		5650		5650		5650
	5660	54.9089		5660	-0.0886103	5660		5660		5660		5660
	5670	55.0052		5670	-0.0900559	5670		5670		5670		5670
	5680	54.9717		5680	-0.0874703	5680		5680		5680		5680
	5690	54.8369		5690	-0.0875105	5690		5690		5690		5690
	5700	54.901		5700	-0.0868432	5700		5700		5700		5700
	5710	55.0821		5710	-0.08675	5710		5710		5710		5710
	5720	54.8677		5720	-0.0901183	5720		5720		5720		5720
	5730	54.8572		5730	-0.0857892	5730		5730		5730		5730
	5740	54.8631		5740	-0.0893741	5740		5740		5740		5740
	5750	54.9454		5750	-0.08844	5750		5750		5750		5750
	5760	54.8002		5760	-0.091366	5760		5760		5760		5760
	5770	55.0381		5770	-0.0930491	5770		5770		5770		5770
	5780	55.0252		5780	-0.0910667	5780		5780		5780		5780
	5790	54.756		5790	-0.090155	5790		5790		5790		5790
	5800	54.8		5800	-0.0899734	5800		5800		5800		5800
	5810	54.8942		5810	-0.088841	5810		5810		5810		5810
	5820	54.862		5820	-0.0925729	5820		5820		5820		5820
	5830	54.8574		5830	-0.089473	5830		5830		5830		5830
	5840	54.6135		5840	-0.0911805	5840		5840		5840		5840
	5850	54.8286		5850	-0.0925876	5850		5850		5850		5850
	5860	54.7785		5860	-0.0911383	5860		5860		5860		5860
	5870	54.5993		5870	-0.0919959	5870		5870		5870		5870
	5880	54.8459		5880	-0.0885133	5880		5880		5880		5880
	5890	54.8813		5890	-0.0905053	5890		5890		5890		5890
	5900	54.7954		5900	-0.0908685	5900		5900		5900		5900
	5910	54.8497		5910	-0.0929627	5910		5910		5910		5910
	5920	54.789		5920	-0.0916726	5920		5920		5920		5920
	5930	54.8464		5930	-0.090819	5930		5930		5930		5930
	5940	54.8629		5940	-0.0933544	5940		5940		5940		5940
	5950	54.7584		5950	-0.0935863	5950		5950		5950		5950
	5960	54.8497		5960	-0.0926152	5960		5960		5960		5960
	5970	54.6038		5970	-0.0962431	5970		5970		5970		5970
	5980	54.6847		5980	-0.0927806	5980		5980		5980		5980
	5990	54.5497		5990	-0.092108	5990		5990		5990		5990
	6000	54.6966		6000	-0.0923285	6000		6000		6000		6000
	6010	54.6823		6010	-0.0919702	6010		6010		6010		6010
	6020	54.4257		6020	-0.0918397	6020		6020		6020		6020
	6030	54.6178		6030	-0.0932625	6030		6030		6030		6030
	6040	54.5389		6040	-0.0934464	6040		6040		6040		6040
	6050	54.6801		6050	-0.0925214	6050		6050		6050		6050
	6060	54.6779		6060	-0.0945325	6060		6060		6060		6060
	6070	54.7144		6070	-0.0955865	6070		6070		6070		6070
	6080	54.7195		6080	-0.0964885	6080		6080		6080		6080
	6090	54.5355		6090	-0.0977645	6090		6090		6090		6090
	6100	54.7721		6100	-0.0942213	6100		6100		6100		6100
	6110	54.5761		6110	-0.0954649	6110		6110		6110		6110
	6120	54.6271		6120	-0.0935219	6120		6120		6120		6120
	6130	54.4675		6130	-0.0972546	6130		6130		6130		6130
	6140	54.3759		6140	-0.0956713	6140		6140		6140		6140
	6150	54.4838		6150	-0.0944146	6150		6150		6150		6150
	6160	54.5335		6160	-0.0951515	6160		6160		6160		6160
	6170	54.5434		6170	-0.09695	6170		6170		6170		6170
	6180	54.6052		6180	-0.0989126	6180		6180		6180		6180
	6190	54.4018		6190	-0.0930583	6190		6190		6190		6190
	6200	54.5707		6200	-0.0988627	6200		6200		6200		6200
	6210	54.4776		6210	-0.0957451	6210		6210		6210		6210
	6220	54.401		6220	-0.0955441	6220		6220		6220		6220
	6230	54.4799		6230	-0.0960642	6230		6230		6230		6230
	6240	54.4332		6240	-0.0943336	6240		6240		6240		6240
	6250	54.6231		6250	-0.0969703	6250		6250		6250		6250
	6260	54.5144		6260	-0.0953948	6260		6260		6260		6260
	6270	54.4946		6270	-0.0961398	6270		6270		6270		6270
	6280	54.3806		6280	-0.0975225	6280		6280		6280		6280
	6290	54.4508		6290	-0.09777	6290		6290		6290		6290
	6300	54.4973		6300	-0.096256	6300		6300		6300		6300
	6310	54.3593		6310	-0.0986555	6310		6310		6310		6310
	6320	54.3467		6320	-0.0956068	6320		6320		6320		6320
	6330	54.3995		6330	-0.101076	6330		6330		6330		6330
	6340	54.2025		6340	-0.0968411	6340		6340		6340		6340
	6350	54.3905		6350	-0.0986721	6350		6350		6350		6350
	6360	54.4271		6360	-0.0974892	6360		6360		6360		6360
	6370	54.4151		6370	-0.0984817	6370		6370		6370		6370
	6380	54.4346		6380	-0.102085	6380		6380		6380		6380
	6390	54.4417		6390	-0.0984281	6390		6390		6390		6390
	6400	54.3643		6400	-0.0991513	6400		6400		6400		6400
	6410	54.3543		6410	-0.0961269	6410		6410		6410		6410
	6420	54.4046		6420	-0.0949654	6420		6420		6420		6420
	6430	54.2953		6430	-0.0997713	6430		6430		6430		6430
	6440	54.2381		6440	-0.0964184	6440		6440		6440		6440
	6450	54.1892		6450	-0.100145	6450		6450		6450		6450
	6460	54.1201		6460	-0.101964	6460		6460		6460		6460
	6470	54.3122		6470	-0.101474	6470		6470		6470		6470
	6480	54.2447		6480	-0.099838	6480		6480		6480		6480
	6490	54.3502		6490	-0.0993234	6490		6490		6490		6490
	6500	54.1477		6500	-0.1016	6500		6500		6500		6500
	6510	54.2335		6510	-0.0999824	6510		6510		6510		6510
	6520	54.3017		6520	-0.101686	6520		6520		6520		6520
	6530	54.2617		6530	-0.100746	6530		6530		6530		6530
	6540	54.1642		6540	-0.104217	6540		6540		6540		6540
	6550	54.058		6550	-0.102495	6550		6550		6550		6550
	6560	54.3754		6560	-0.105215	6560		6560		6560		6560
	6570	54.0607		6570	-0.102101	6570		6570		6570		6570
	6580	54.2295		6580	-0.100262	6580		6580		6580		6580
	6590	54.2404		6590	-0.100831	6590		6590		6590		6590
	6600	54.2122		6600	-0.100912	6600		6600		6600		6600
	6610	54.3061		6610	-0.0997528	6610		6610		6610		6610
	6620	54.1631		6620	-0.103267	6620		6620		6620		6620
	6630	54.2485		6630	-0.0997991	6630		6630		6630		6630
	6640	54.2081		6640	-0.104452	6640		6640		6640		6640
	6650	54.1332		6650	-0.104582	6650		6650		6650		6650
	6660	54.1198		6660	-0.100407	6660		6660		6660		6660
	6670	54.2018		6670	-0.104184	6670		6670		6670		6670
	6680	54.0719		6680	-0.104015	6680		6680		6680		6680
	6690	54.237		6690	-0.103396	6690		6690		6690		6690
	6700	53.9412		6700	-0.101864	6700		6700		6700		6700
	6710	54.1701		6710	-0.104651	6710		6710		6710		6710
	6720	54.071		6720	-0.102712	6720		6720		6720		6720
	6730	54.135		6730	-0.104115	6730		6730		6730		6730
	6740	54.0813		6740	-0.107516	6740		6740		6740		6740
	6750	53.8868		6750	-0.10324	6750		6750		6750		6750
	6760	54.0842		6760	-0.107091	6760		6760		6760		6760
	6770	54.0451		6770	-0.105095	6770		6770		6770		6770
	6780	54.2088		6780	-0.105565	6780		6780		6780		6780
	6790	54.2718		6790	-0.104303	6790		6790		6790		6790
	6800	54.0116		6800	-0.104749	6800		6800		6800		6800
	6810	54.193		6810	-0.104429	6810		6810		6810		6810
	6820	53.9914		6820	-0.101949	6820		6820		6820		6820
	6830	53.8933		6830	-0.104093	6830		6830		6830		6830
	6840	53.9197		6840	-0.108502	6840		6840		6840		6840
	6850	54.008		6850	-0.10838	6850		6850		6850		6850
	6860	54.0358		6860	-0.105932	6860		6860		6860		6860
	6870	53.9129		6870	-0.102565	6870		6870		6870		6870
	6880	54.0002		6880	-0.105606	6880		6880		6880		6880
	6890	53.9083		6890	-0.106632	6890		6890		6890		6890
	6900	53.959		6900	-0.107917	6900		6900		6900		6900
	6910	53.772		6910	-0.109246	6910		6910		6910		6910
	6920	53.8647		6920	-0.10782	6920		6920		6920		6920
	6930	53.7184		6930	-0.108379	6930		6930		6930		6930
	6940	53.8859		6940	-0.104602	6940		6940		6940		6940
	6950	53.9851		6950	-0.105959	6950		6950		6950		6950
	6960	53.9544		6960	-0.108515	6960		6960		6960		6960
	6970	53.95		6970	-0.108115	6970		6970		6970		6970
	6980	54.0126		6980	-0.103741	6980		6980		6980		6980
	6990	53.8231		6990	-0.108614	6990		6990		6990		6990
	7000	54.0101		7000	-0.106464	7000		7000		7000		7000
	7010	53.7594		7010	-0.104411	7010		7010		7010		7010
	7020	53.7524		7020	-0.109483	7020		7020		7020		7020
	7030	53.9773		7030	-0.107499	7030		7030		7030		7030
	7040	53.7738		7040	-0.106466	7040		7040		7040		7040
	7050	53.7829		7050	-0.108429	7050		7050		7050		7050
	7060	53.8162		7060	-0.106323	7060		7060		7060		7060
	7070	53.8987		7070	-0.108466	7070		7070		7070		7070
	7080	53.7487		7080	-0.110426	7080		7080		7080		7080
	7090	53.853		7090	-0.109831	7090		7090		7090		7090
	7100	53.7775		7100	-0.108601	7100		7100		7100		7100
	7110	53.5949		7110	-0.109343	7110		7110		7110		7110
	7120	53.8246		7120	-0.110278	7120		7120		7120		7120
	7130	53.6177		7130	-0.107139	7130		7130		7130		7130
	7140	53.7248		7140	-0.11135	7140		7140		7140		7140
	7150	53.6996		7150	-0.111386	7150		7150		7150		7150
	7160	53.7674		7160	-0.110152	7160		7160		7160		7160
	7170	53.7434		7170	-0.10946	7170		7170		7170		7170
	7180	53.7606		7180	-0.110568	7180		7180		7180		7180
	7190	53.8941		7190	-0.111289	7190		7190		7190		7190
	7200	53.7787		7200	-0.113124	7200		7200		7200		7200
	7210	53.5421		7210	-0.109046	7210		7210		7210		7210
	7220	53.5486		7220	-0.108517	7220		7220		7220		7220
	7230	53.6799		7230	-0.112359	7230		7230		7230		7230
	7240	53.8609		7240	-0.114632	7240		7240		7240		7240
	7250	53.6974		7250	-0.111886	7250		7250		7250		7250
	7260	53.6423		7260	-0.113366	7260		7260		7260		7260
	7270	53.5734		7270	-0.110412	7270		7270		7270		7270
	7280	53.5023		7280	-0.110461	7280		7280		7280		7280
	7290	53.5786		7290	-0.112377	7290		7290		7290		7290
	7300	53.5487		7300	-0.11462	7300		7300		7300		7300
	7310	53.7513		7310	-0.112192	7310		7310		7310		7310
	7320	53.6784		7320	-0.11198	7320		7320		7320		7320
	7330	53.5414		7330	-0.111356	7330		7330		7330		7330
	7340	53.5628		7340	-0.115745	7340		7340		7340		7340
	7350	53.7976		7350	-0.115735	7350		7350		7350		7350
	7360	53.5361		7360	-0.112895	7360		7360		7360		7360
	7370	53.6513		7370	-0.111257	7370		7370		7370		7370
	7380	53.7616		7380	-0.11315	7380		7380		7380		7380
	7390	53.4896		7390	-0.111727	7390		7390		7390		7390
	7400	53.5958		7400	-0.113518	7400		7400		7400		7400
	7410	53.6512		7410	-0.11512	7410		7410		7410		7410
	7420	53.546		7420	-0.114374	7420		7420		7420		7420
	7430	53.6589		7430	-0.11579	7430		7430		7430		7430
	7440	53.544		7440	-0.114402	7440		7440		7440		7440
	7450	53.4392		7450	-0.112304	7450		7450		7450		7450
	7460	53.471		7460	-0.11503	7460		7460		7460		7460
	7470	53.5368		7470	-0.114433	7470		7470		7470		7470
	7480	53.4971		7480	-0.113544	7480		7480		7480		7480
	7490	53.4471		7490	-0.115455	7490		7490		7490		7490
	7500	53.6151		7500	-0.11429	7500		7500		7500		7500
	7510	53.3898		7510	-0.114602	7510		7510		7510		7510
	7520	53.3879		7520	-0.113385	7520		7520		7520		7520
	7530	53.4538		7530	-0.119851	7530		7530		7530		7530
	7540	53.4908		7540	-0.11585	7540		7540		7540		7540
	7550	53.4316		7550	-0.115107	7550		7550		7550		7550
	7560	53.3931		7560	-0.116803	7560		7560		7560		7560
	7570	53.2952		7570	-0.116051	7570		7570		7570		7570
	7580	53.513		7580	-0.117161	7580		7580		7580		7580
	7590	53.5413		7590	-0.116189	7590		7590		7590		7590
	7600	53.336		7600	-0.117718	7600		7600		7600		7600
	7610	53.2149		7610	-0.115861	7610		7610		7610		7610
	7620	53.3612		7620	-0.119099	7620		7620		7620		7620
	7630	53.2823		7630	-0.115525	7630		7630		7630		7630
	7640	53.4399		7640	-0.119424	7640		7640		7640		7640
	7650	53.4373		7650	-0.118639	7650		7650		7650		7650
	7660	53.335		7660	-0.120714	7660		7660		7660		7660
	7670	53.2155		7670	-0.11919	7670		7670		7670		7670
	7680	53.3449		7680	-0.119977	7680		7680		7680		7680
	7690	53.3562		7690	-0.115421	7690		7690		7690		7690
	7700	53.3895		7700	-0.12	7700		7700		7700		7700
	7710	53.1557		7710	-0.12027	7710		7710		7710		7710
	7720	53.1562		7720	-0.118207	7720		7720		7720		7720
	7730	53.3074		7730	-0.117675	7730		7730		7730		7730
	7740	53.3948		7740	-0.115833	7740		7740		7740		7740
	7750	53.2938		7750	-0.118712	7750		7750		7750		7750
	7760	53.3697		7760	-0.118212	7760		7760		7760		7760
	7770	53.2742		7770	-0.120041	7770		7770		7770		7770
	7780	53.1889		7780	-0.121853	7780		7780		7780		7780
	7790	53.2286		7790	-0.118688	7790		7790		7790		7790
	7800	53.1533		7800	-0.116835	7800		7800		7800		7800
	7810	53.2271		7810	-0.118754	7810		7810		7810		7810
	7820	53.3389		7820	-0.117822	7820		7820		7820		7820
	7830	53.1937		7830	-0.119611	7830		7830		7830		7830
	7840	53.2255		7840	-0.119499	7840		7840		7840		7840
	7850	53.2728		7850	-0.121967	7850		7850		7850		7850
	7860	53.1711		7860	-0.121062	7860		7860		7860		7860
	7870	53.2331		7870	-0.122294	7870		7870		7870		7870
	7880	53.2165		7880	-0.120907	7880		7880		7880		7880
	7890	53.2813		7890	-0.120436	7890		7890		7890		7890
	7900	52.9379		7900	-0.119567	7900		7900		7900		7900
	7910	53.1501		7910	-0.122383	7910		7910		7910		7910
	7920	53.1896		7920	-0.120898	7920		7920		7920		7920
	7930	53.0995		7930	-0.119107	7930		7930		7930		7930
	7940	53.1394		7940	-0.119715	7940		7940		7940		7940
	7950	53.0805		7950	-0.128113	7950		7950		7950		7950
	7960	53.1321		7960	-0.122404	7960		7960		7960		7960
	7970	53.0509		7970	-0.11983	7970		7970		7970		7970
	7980	53.1495		7980	-0.124023	7980		7980		7980		7980
	7990	52.9777		7990	-0.122118	7990		7990		7990		7990
	8000	53.1674		8000	-0.122164	8000		8000		8000		8000
	8010	52.9605		8010	-0.121272	8010		8010		8010		8010
	8020	53.0021		8020	-0.122567	8020		8020		8020		8020
	8030	52.8922		8030	-0.12765	8030		8030		8030		8030
	8040	52.9729		8040	-0.123173	8040		8040		8040		8040
	8050	52.9312		8050	-0.121908	8050		8050		8050		8050
	8060	53.1729		8060	-0.122656	8060		8060		8060		8060
	8070	52.93		8070	-0.126206	8070		8070		8070		8070
	8080	52.9157		8080	-0.122556	8080		8080		8080		8080
	8090	53.025		8090	-0.125312	8090		8090		8090		8090
	8100	53.0532		8100	-0.123556	8100		8100		8100		8100
	8110	53.151		8110	-0.12323	8110		8110		8110		8110
	8120	52.9982		8120	-0.121904	8120		8120		8120		8120
	8130	53.0247		8130	-0.124814	8130		8130		8130		8130
	8140	52.9278		8140	-0.129188	8140		8140		8140		8140
	8150	52.832		8150	-0.124154	8150		8150		8150		8150
	8160	52.9995		8160	-0.126418	8160		8160		8160		8160
	8170	53.0978		8170	-0.127401	8170		8170		8170		8170
	8180	52.996		8180	-0.12656	8180		8180		8180		8180
	8190	53.0454		8190	-0.126168	8190		8190		8190		8190
	8200	52.9506		8200	-0.128437	8200		8200		8200		8200
	8210	52.9565		8210	-0.126205	8210		8210		8210		8210
	8220	52.826		8220	-0.126726	8220		8220		8220		8220
	8230	52.8738		8230	-0.126111	8230		8230		8230		8230
	8240	52.8087		8240	-0.128414	8240		8240		8240		8240
	8250	52.882		8250	-0.126541	8250		8250		8250		8250
	8260	52.9069		8260	-0.130142	8260		8260		8260		8260
	8270	52.9529		8270	-0.125608	8270		8270		8270		8270
	8280	52.804		8280	-0.124563	8280		8280		8280		8280
	8290	52.8825		8290	-0.126623	8290		8290		8290		8290
	8300	52.9773		8300	-0.129116	8300		8300		8300		8300
	8310	52.9451		8310	-0.128624	8310		8310		8310		8310
	8320	52.5023		8320	-0.129445	8320		8320		8320		8320
	8330	52.8029		8330	-0.126205	8330		8330		8330		8330
	8340	52.939		8340	-0.128081	8340		8340		8340		8340
	8350	52.7175		8350	-0.127578	8350		8350		8350		8350
	8360	52.818		8360	-0.127527	8360		8360		8360		8360
	8370	52.8156		8370	-0.131133	8370		8370		8370		8370
	8380	52.8627		8380	-0.131016	8380		8380		8380		8380
	8390	52.7943		8390	-0.129177	8390		8390		8390		8390
	8400	52.5266		8400	-0.13133	8400		8400		8400		8400
	8410	52.7623		8410	-0.124823	8410		8410		8410		8410
	8420	52.8291		8420	-0.1268	8420		8420		8420		8420
	8430	52.7896		8430	-0.130673	8430		8430		8430		8430
	8440	52.6025		8440	-0.128502	8440		8440		8440		8440
	8450	52.7949		8450	-0.12902	8450		8450		8450		8450
	8460	52.6496		8460	-0.127216	8460		8460		8460		8460
	8470	52.7421		8470	-0.131922	8470		8470		8470		8470
	8480	52.7593		8480	-0.129041	8480		8480		8480		8480
	8490	52.8293		8490	-0.127196	8490		8490		8490		8490
	8500	52.6758		8500	-0.130056	8500		8500		8500		8500
	8510	52.4459		8510	-0.130085	8510		8510		8510		8510
	8520	52.7106		8520	-0.132132	8520		8520		8520		8520
	8530	52.5914		8530	-0.130275	8530		8530		8530		8530
	8540	52.5397		8540	-0.131091	8540		8540		8540		8540
	8550	52.5839		8550	-0.132691	8550		8550		8550		8550
	8560	52.6045		8560	-0.132513	8560		8560		8560		8560
	8570	52.4853		8570	-0.134928	8570		8570		8570		8570
	8580	52.6026		8580	-0.128609	8580		8580		8580		8580
	8590	52.5752		8590	-0.134254	8590		8590		8590		8590
	8600	52.6075		8600	-0.128652	8600		8600		8600		8600
	8610	52.4865		8610	-0.132584	8610		8610		8610		8610
	8620	52.5849		8620	-0.133531	8620		8620		8620		8620
	8630	52.3959		8630	-0.131097	8630		8630		8630		8630
	8640	52.634		8640	-0.133171	8640		8640		8640		8640
	8650	52.689		8650	-0.136548	8650		8650		8650		8650
	8660	52.5806		8660	-0.134464	8660		8660		8660		8660
	8670	52.4497		8670	-0.133719	8670		8670		8670		8670
	8680	52.4755		8680	-0.135391	8680		8680		8680		8680
	8690	52.4324		8690	-0.133863	8690		8690		8690		8690
	8700	52.6026		8700	-0.132427	8700		8700		8700		8700
	8710	52.504		8710	-0.132664	8710		8710		8710		8710
	8720	52.5304		8720	-0.134066	8720		8720		8720		8720
	8730	52.5331		8730	-0.133024	8730		8730		8730		8730
	8740	52.344		8740	-0.134961	8740		8740		8740		8740
	8750	52.3501		8750	-0.135888	8750		8750		8750		8750
	8760	52.4465		8760	-0.134708	8760		8760		8760		8760
	8770	52.3337		8770	-0.13302	8770		8770		8770		8770
	8780	52.6753		8780	-0.134476	8780		8780		8780		8780
	8790	52.5713		8790	-0.135128	8790		8790		8790		8790
	8800	52.3681		8800	-0.134497	8800		8800		8800		8800
	8810	52.4819		8810	-0.136003	8810		8810		8810		8810
	8820	52.4547		8820	-0.134455	8820		8820		8820		8820
	8830	52.5494		8830	-0.133677	8830		8830		8830		8830
	8840	52.3027		8840	-0.134468	8840		8840		8840		8840
	8850	52.4536		8850	-0.137042	8850		8850		8850		8850
	8860	52.5505		8860	-0.137448	8860		8860		8860		8860
	8870	52.4004		8870	-0.135565	8870		8870		8870		8870
	8880	52.3989		8880	-0.137054	8880		8880		8880		8880
	8890	52.2917		8890	-0.135038	8890		8890		8890		8890
	8900	52.3889		8900	-0.137084	8900		8900		8900		8900
	8910	52.3462		8910	-0.135834	8910		8910		8910		8910
	8920	52.2625		8920	-0.136373	8920		8920		8920		8920
	8930	52.2718		8930	-0.1333	8930		8930		8930		8930
	8940	52.1457		8940	-0.14028	8940		8940		8940		8940
	8950	52.4763		8950	-0.138444	8950		8950		8950		8950
	8960	52.1809		8960	-0.13559	8960		8960		8960		8960
	8970	52.474		8970	-0.137457	8970		8970		8970		8970
	8980	52.2681		8980	-0.137338	8980		8980		8980		8980
	8990	52.2186		8990	-0.138157	8990		8990		8990		8990
	9000	52.3459		9000	-0.135911	9000		9000		9000		9000
	9010	52.2374		9010	-0.137486	9010		9010		9010		9010
	9020	52.0613		9020	-0.140553	9020		9020		9020		9020
	9030	52.1699		9030	-0.13763	9030		9030		9030		9030
	9040	52.2088		9040	-0.134033	9040		9040		9040		9040
	9050	52.1216		9050	-0.139526	9050		9050		9050		9050
	9060	52.2013		9060	-0.137861	9060		9060		9060		9060
	9070	52.2763		9070	-0.136525	9070		9070		9070		9070
	9080	52.2639		9080	-0.136523	9080		9080		9080		9080
	9090	52.1907		9090	-0.139613	9090		9090		9090		9090
	9100	52.2451		9100	-0.134884	9100		9100		9100		9100
	9110	52.144		9110	-0.138912	9110		9110		9110		9110
	9120	52.0957		9120	-0.136606	9120		9120		9120		9120
	9130	52.1572		9130	-0.136439	9130		9130		9130		9130
	9140	52.2453		9140	-0.137951	9140		9140		9140		9140
	9150	52.1693		9150	-0.137621	9150		9150		9150		9150
	9160	52.1353		9160	-0.139256	9160		9160		9160		9160
	9170	52.1682		9170	-0.140901	9170		9170		9170		9170
	9180	52.0897		9180	-0.139368	9180		9180		9180		9180
	9190	52.1704		9190	-0.142291	9190		9190		9190		9190
	9200	52.211		9200	-0.140376	9200		9200		9200		9200
	9210	52.1697		9210	-0.138866	9210		9210		9210		9210
	9220	52.0356		9220	-0.139701	9220		9220		9220		9220
	9230	52.0145		9230	-0.143311	9230		9230		9230		9230
	9240	52.1125		9240	-0.140876	9240		9240		9240		9240
	9250	52.035		9250	-0.138966	9250		9250		9250		9250
	9260	52.14		9260	-0.142041	9260		9260		9260		9260
	9270	52.0334		9270	-0.137694	9270		9270		9270		9270
	9280	52.0985		9280	-0.139	9280		9280		9280		9280
	9290	52.0704		9290	-0.141526	9290		9290		9290		9290
	9300	52.2307		9300	-0.142192	9300		9300		9300		9300
	9310	51.8674		9310	-0.144166	9310		9310		9310		9310
	9320	51.9627		9320	-0.139892	9320		9320		9320		9320
	9330	52.1112		9330	-0.143779	9330		9330		9330		9330
	9340	52.014		9340	-0.141445	9340		9340		9340		9340
	9350	52.0202		9350	-0.143108	9350		9350		9350		9350
	9360	51.9776		9360	-0.144085	9360		9360		9360		9360
	9370	52.0945		9370	-0.14417	9370		9370		9370		9370
	9380	52.0125		9380	-0.141852	9380		9380		9380		9380
	9390	51.8532		9390	-0.141024	9390		9390		9390		9390
	9400	52.005		9400	-0.142059	9400		9400		9400		9400
	9410	52.1924		9410	-0.14365	9410		9410		9410		9410
	9420	51.9065		9420	-0.143216	9420		9420		9420		9420
	9430	51.993		9430	-0.146433	9430		9430		9430		9430
	9440	52.0625		9440	-0.142702	9440		9440		9440		9440
	9450	52.0626		9450	-0.140918	9450		9450		9450		9450
	9460	51.902		9460	-0.14318	9460		9460		9460		9460
	9470	52.148		9470	-0.144052	9470		9470		9470		9470
	9480	51.9384		9480	-0.145354	9480		9480		9480		9480
	9490	52.0583		9490	-0.139642	9490		9490		9490		9490
	9500	52.067		9500	-0.145185	9500		9500		9500		9500
	9510	51.9883		9510	-0.144066	9510		9510		9510		9510
	9520	52.0055		9520	-0.146744	9520		9520		9520		9520
	9530	51.9205		9530	-0.146903	9530		9530		9530		9530
	9540	51.8352		9540	-0.146546	9540		9540		9540		9540
	9550	51.9147		9550	-0.142826	9550		9550		9550		9550
	9560	51.7632		9560	-0.143948	9560		9560		9560		9560
	9570	51.8624		9570	-0.146088	9570		9570		9570		9570
	9580	51.9408		9580	-0.143799	9580		9580		9580		9580
	9590	51.8974		9590	-0.1456	9590		9590		9590		9590
	9600	51.7104		9600	-0.145834	9600		9600		9600		9600
	9610	51.8365		9610	-0.146399	9610		9610		9610		9610
	9620	51.9356		9620	-0.145902	9620		9620		9620		9620
	9630	51.7761		9630	-0.146556	9630		9630		9630		9630
	9640	52.0017		9640	-0.146853	9640		9640		9640		9640
	9650	51.9338		9650	-0.146234	9650		9650		9650		9650
	9660	51.8028		9660	-0.145053	9660		9660		9660		9660
	9670	51.7683		9670	-0.148297	9670		9670		9670		9670
	9680	51.6662		9680	-0.14407	9680		9680		9680		9680
	9690	51.8875		9690	-0.144662	9690		9690		9690		9690
	9700	51.6862		9700	-0.149309	9700		9700		9700		9700
	9710	51.807		9710	-0.15064	9710		9710		9710		9710
	9720	51.7209		9720	-0.149472	9720		9720		9720		9720
	9730	51.6704		9730	-0.146496	9730		9730		9730		9730
	9740	51.666		9740	-0.144643	9740		9740		9740		9740
	9750	51.7859		9750	-0.14911	9750		9750		9750		9750
	9760	51.8288		9760	-0.147412	9760		9760		9760		9760
	9770	51.7752		9770	-0.145954	9770		9770		9770		9770
	9780	51.6929		9780	-0.146953	9780		9780		9780		9780
	9790	51.7153		9790	-0.14721	9790		9790		9790		9790
	9800	51.5492		9800	-0.152059	9800		9800		9800		9800
	9810	51.7419		9810	-0.150693	9810		9810		9810		9810
	9820	51.8343		9820	-0.148678	9820		9820		9820		9820
	9830	51.7172		9830	-0.151894	9830		9830		9830		9830
	9840	51.6721		9840	-0.148395	9840		9840		9840		9840
	9850	51.6049		9850	-0.150309	9850		9850		9850		9850
	9860	51.9005		9860	-0.149924	9860		9860		9860		9860
	9870	51.6136		9870	-0.150973	9870		9870		9870		9870
	9880	51.6714		9880	-0.150403	9880		9880		9880		9880
	9890	51.5332		9890	-0.149303	9890		9890		9890		9890
	9900	51.525		9900	-0.153479	9900		9900		9900		9900
	9910	51.5434		9910	-0.1518	9910		9910		9910		9910
	9920	51.7355		9920	-0.150003	9920		9920		9920		9920
	9930	51.6775		9930	-0.154632	9930		9930		9930		9930
	9940	51.567		9940	-0.155448	9940		9940		9940		9940
	9950	51.6852		9950	-0.152467	9950		9950		9950		9950
	9960	51.5922		9960	-0.15143	9960		9960		9960		9960
	9970	51.5801		9970	-0.15104	9970		9970		9970		9970
	9980	51.551		9980	-0.15094	9980		9980		9980		9980
	9990	51.5766		9990	-0.151923	9990		9990		9990		9990
	10000	51.5429		10000	-0.153633	10000		10000		10000		10000
	10010	51.5276		10010	-0.152143	10010		10010		10010		10010
	10020	51.5595		10020	-0.154454	10020		10020		10020		10020
	10030	51.6204		10030	-0.151671	10030		10030		10030		10030
	10040	51.4532		10040	-0.155409	10040		10040		10040		10040
	10050	51.6712		10050	-0.15156	10050		10050		10050		10050
	10060	51.6406		10060	-0.152873	10060		10060		10060		10060
	10070	51.4012		10070	-0.157825	10070		10070		10070		10070
	10080	51.3328		10080	-0.151125	10080		10080		10080		10080
	10090	51.3928		10090	-0.152354	10090		10090		10090		10090
	10100	51.546		10100	-0.151445	10100		10100		10100		10100
	10110	51.6416		10110	-0.153379	10110		10110		10110		10110
	10120	51.4114		10120	-0.150681	10120		10120		10120		10120
	10130	51.4988		10130	-0.151125	10130		10130		10130		10130
	10140	51.5739		10140	-0.153131	10140		10140		10140		10140
	10150	51.5224		10150	-0.150777	10150		10150		10150		10150
	10160	51.5092		10160	-0.154636	10160		10160		10160		10160
	10170	51.26		10170	-0.156217	10170		10170		10170		10170
	10180	51.3301		10180	-0.153715	10180		10180		10180		10180
	10190	51.4336		10190	-0.156143	10190		10190		10190		10190
	10200	51.2685		10200	-0.153639	10200		10200		10200		10200
	10210	51.4482		10210	-0.158116	10210		10210		10210		10210
	10220	51.3498		10220	-0.155542	10220		10220		10220		10220
	10230	51.3696		10230	-0.155379	10230		10230		10230		10230
	10240	51.3157		10240	-0.155201	10240		10240		10240		10240
	10250	51.345		10250	-0.155984	10250		10250		10250		10250
	10260	51.4015		10260	-0.153299	10260		10260		10260		10260
	10270	51.1873		10270	-0.153797	10270		10270		10270		10270
	10280	51.2733		10280	-0.158652	10280		10280		10280		10280
	10290	51.3655		10290	-0.156039	10290		10290		10290		10290
	10300	51.1283		10300	-0.159011	10300		10300		10300		10300
	10310	51.0866		10310	-0.155056	10310		10310		10310		10310
	10320	51.2391		10320	-0.155107	10320		10320		10320		10320
	10330	51.2923		10330	-0.157013	10330		10330		10330		10330
	10340	51.3123		10340	-0.158557	10340		10340		10340		10340
	10350	51.3174		10350	-0.15887	10350		10350		10350		10350
	10360	51.267		10360	-0.154012	10360		10360		10360		10360
	10370	51.1794		10370	-0.15543	10370		10370		10370		10370
	10380	51.2557		10380	-0.158231	10380		10380		10380		10380
	10390	51.1374		10390	-0.155605	10390		10390		10390		10390
	10400	51.2799		10400	-0.15893	10400		10400		10400		10400
	10410	51.0886		10410	-0.159371	10410		10410		10410		10410
	10420	51.2856		10420	-0.158339	10420		10420		10420		10420
	10430	51.2183		10430	-0.157547	10430		10430		10430		10430
	10440	50.9653		10440	-0.159227	10440		10440		10440		10440
	10450	51.3079		10450	-0.160078	10450		10450		10450		10450
	10460	51.2449		10460	-0.155554	10460		10460		10460		10460
	10470	51.2915		10470	-0.158583	10470		10470		10470		10470
	10480	51.1924		10480	-0.158553	10480		10480		10480		10480
	10490	51.3307		10490	-0.157692	10490		10490		10490		10490
	10500	51.3079		10500	-0.160424	10500		10500		10500		10500
	10510	51.2051		10510	-0.15864	10510		10510		10510		10510
	10520	51.3258		10520	-0.159125	10520		10520		10520		10520
	10530	51.1281		10530	-0.160584	10530		10530		10530		10530
	10540	51.0473		10540	-0.161995	10540		10540		10540		10540
	10550	51.1752		10550	-0.161344	10550		10550		10550		10550
	10560	51.0511		10560	-0.16209	10560		10560		10560		10560
	10570	51.1791		10570	-0.158277	10570		10570		10570		10570
	10580	50.9505		10580	-0.160855	10580		10580		10580		10580
	10590	51.0818		10590	-0.159378	10590		10590		10590		10590
	10600	51.0901		10600	-0.16541	10600		10600		10600		10600
	10610	51.0992		10610	-0.160159	10610		10610		10610		10610
	10620	51.0592		10620	-0.158734	10620		10620		10620		10620
	10630	51.1965		10630	-0.161249	10630		10630		10630		10630
	10640	51.171		10640	-0.164013	10640		10640		10640		10640
	10650	50.9232		10650	-0.163784	10650		10650		10650		10650
	10660	51.0564		10660	-0.158569	10660		10660		10660		10660
	10670	50.9049		10670	-0.162573	10670		10670		10670		10670
	10680	51.1066		10680	-0.159754	10680		10680		10680		10680
	10690	51.104		10690	-0.163267	10690		10690		10690		10690
	10700	51.0067		10700	-0.165034	10700		10700		10700		10700
	10710	50.928		10710	-0.165372	10710		10710		10710		10710
	10720	50.9121		10720	-0.162543	10720		10720		10720		10720
	10730	51.16		10730	-0.164876	10730		10730		10730		10730
	10740	51.0875		10740	-0.157696	10740		10740		10740		10740
	10750	50.9446		10750	-0.164201	10750		10750		10750		10750
	10760	51.0786		10760	-0.166239	10760		10760		10760		10760
	10770	50.909		10770	-0.163942	10770		10770		10770		10770
	10780	50.8866		10780	-0.162256	10780		10780		10780		10780
	10790	50.9391		10790	-0.161422	10790		10790		10790		10790
	10800	50.9795		10800	-0.162541	10800		10800		10800		10800
	10810	50.8939		10810	-0.163076	10810		10810		10810		10810
	10820	50.8506		10820	-0.164943	10820		10820		10820		10820
	10830	51.0812		10830	-0.167857	10830		10830		10830		10830
	10840	50.9267		10840	-0.16578	10840		10840		10840		10840
	10850	50.9282		10850	-0.165625	10850		10850		10850		10850
	10860	50.9721		10860	-0.164902	10860		10860		10860		10860
	10870	50.833		10870	-0.16834	10870		10870		10870		10870
	10880	50.9238		10880	-0.165194	10880		10880		10880		10880
	10890	50.8991		10890	-0.167813	10890		10890		10890		10890
	10900	50.8249		10900	-0.163717	10900		10900		10900		10900
	10910	50.7532		10910	-0.167954	10910		10910		10910		10910
	10920	50.7863		10920	-0.165341	10920		10920		10920		10920
	10930	50.7484		10930	-0.166597	10930		10930		10930		10930
	10940	50.9423		10940	-0.166013	10940		10940		10940		10940
	10950	50.8111		10950	-0.165805	10950		10950		10950		10950
	10960	50.8862		10960	-0.166082	10960		10960		10960		10960
	10970	50.5802		10970	-0.167322	10970		10970		10970		10970
	10980	50.8465		10980	-0.168441	10980		10980		10980		10980
	10990	50.919		10990	-0.170085	10990		10990		10990		10990
	11000	50.7911		11000	-0.164815	11000		11000		11000		11000
	11010	50.6509		11010	-0.166852	11010		11010		11010		11010
	11020	50.6625		11020	-0.164746	11020		11020		11020		11020
	11030	50.9274		11030	-0.170534	11030		11030		11030		11030
	11040	50.7239		11040	-0.168529	11040		11040		11040		11040
	11050	50.8671		11050	-0.167367	11050		11050		11050		11050
	11060	50.6887		11060	-0.170067	11060		11060		11060		11060
	11070	50.5992		11070	-0.16791	11070		11070		11070		11070
	11080	50.5821		11080	-0.164179	11080		11080		11080		11080
	11090	50.7254		11090	-0.16687	11090		11090		11090		11090
	11100	50.6072		11100	-0.166102	11100		11100		11100		11100
	11110	50.9719		11110	-0.166747	11110		11110		11110		11110
	11120	50.6414		11120	-0.170858	11120		11120		11120		11120
	11130	50.5383		11130	-0.169132	11130		11130		11130		11130
	11140	50.6545		11140	-0.170432	11140		11140		11140		11140
	11150	50.74		11150	-0.17144	11150		11150		11150		11150
	11160	50.7823		11160	-0.16665	11160		11160		11160		11160
	11170	50.7255		11170	-0.17192	11170		11170		11170		11170
	11180	50.6984		11180	-0.171655	11180		11180		11180		11180
	11190	50.6038		11190	-0.166156	11190		11190		11190		11190
	11200	50.4566		11200	-0.164485	11200		11200		11200		11200
	11210	50.5615		11210	-0.168322	11210		11210		11210		11210
	11220	50.5693		11220	-0.16773	11220		11220		11220		11220
	11230	50.6059		11230	-0.170166	11230		11230		11230		11230
	11240	50.4322		11240	-0.168715	11240		11240		11240		11240
	11250	50.5911		11250	-0.17219	11250		11250		11250		11250
	11260	50.4588		11260	-0.167914	11260		11260		11260		11260
	11270	50.6659		11270	-0.170351	11270		11270		11270		11270
	11280	50.4517		11280	-0.169037	11280		11280		11280		11280
	11290	50.5837		11290	-0.172505	11290		11290		11290		11290
	11300	50.5202		11300	-0.169592	11300		11300		11300		11300
	11310	50.5497		11310	-0.169336	11310		11310		11310		11310
	11320	50.5602		11320	-0.172394	11320		11320		11320		11320
	11330	50.5462		11330	-0.172497	11330		11330		11330		11330
	11340	50.4836		11340	-0.171267	11340		11340		11340		11340
	11350	50.4271		11350	-0.170518	11350		11350		11350		11350
	11360	50.3443		11360	-0.171082	11360		11360		11360		11360
	11370	50.6103		11370	-0.171902	11370		11370		11370		11370
	11380	50.5073		11380	-0.170645	11380		11380		11380		11380
	11390	50.6138		11390	-0.17191	11390		11390		11390		11390
	11400	50.3217		11400	-0.169948	11400		11400		11400		11400
	11410	50.4227		11410	-0.169793	11410		11410		11410		11410
	11420	50.4813		11420	-0.172832	11420		11420		11420		11420
	11430	50.3452		11430	-0.171536	11430		11430		11430		11430
	11440	50.4539		11440	-0.17452	11440		11440		11440		11440
	11450	50.6425		11450	-0.173553	11450		11450		11450		11450
	11460	50.5064		11460	-0.171331	11460		11460		11460		11460
	11470	50.5452		11470	-0.172955	11470		11470		11470		11470
	11480	50.5126		11480	-0.172431	11480		11480		11480		11480
	11490	50.3054		11490	-0.175616	11490		11490		11490		11490
	11500	50.3923		11500	-0.171884	11500		11500		11500		11500
	11510	50.3268		11510	-0.171874	11510		11510		11510		11510
	11520	50.2761		11520	-0.172023	11520		11520		11520		11520
	11530	50.5175		11530	-0.175852	11530		11530		11530		11530
	11540	50.252		11540	-0.171536	11540		11540		11540		11540
	11550	50.2653		11550	-0.170401	11550		11550		11550		11550
	11560	50.5425		11560	-0.178082	11560		11560		11560		11560
	11570	50.627		11570	-0.170897	11570		11570		11570		11570
	11580	50.4331		11580	-0.171556	11580		11580		11580		11580
	11590	50.463		11590	-0.173515	11590		11590		11590		11590
	11600	50.3402		11600	-0.177271	11600		11600		11600		11600
	11610	50.4133		11610	-0.174544	11610		11610		11610		11610
	11620	50.2384		11620	-0.175149	11620		11620		11620		11620
	11630	50.4537		11630	-0.175592	11630		11630		11630		11630
	11640	50.3309		11640	-0.174674	11640		11640		11640		11640
	11650	50.3971		11650	-0.177367	11650		11650		11650		11650
	11660	50.2226		11660	-0.175798	11660		11660		11660		11660
	11670	50.3691		11670	-0.172023	11670		11670		11670		11670
	11680	50.382		11680	-0.177187	11680		11680		11680		11680
	11690	50.2282		11690	-0.173848	11690		11690		11690		11690
	11700	50.223		11700	-0.177988	11700		11700		11700		11700
	11710	50.2848		11710	-0.176263	11710		11710		11710		11710
	11720	50.3225		11720	-0.173142	11720		11720		11720		11720
	11730	50.2941		11730		11730		11730		11730		11730
	11740	50.2529		11740		11740		11740		11740		11740
	11750	50.3161		11750		11750		11750		11750		11750
	11760	50.2525		11760		11760		11760		11760		11760
	11770	50.3512		11770		11770		11770		11770		11770
	11780	50.359		11780		11780		11780		11780		11780
	11790	50.2062		11790		11790		11790		11790		11790
	11800	50.2713		11800		11800		11800		11800		11800
	11810	50.1215		11810		11810		11810		11810		11810
	11820	50.17		11820		11820		11820		11820		11820
	11830	50.2816		11830		11830		11830		11830		11830
	11840	50.2		11840		11840		11840		11840		11840
	11850	50.2263		11850		11850		11850		11850		11850
	11860	50.0666		11860		11860		11860		11860		11860
	11870	50.2538		11870		11870		11870		11870		11870
	11880	50.2543		11880		11880		11880		11880		11880
	11890	50.2468		11890		11890		11890		11890		11890
	11900	50.0548		11900		11900		11900		11900		11900
	11910	50.2713		11910		11910		11910		11910		11910
	11920	50.3284		11920		11920		11920		11920		11920
	11930	49.9433		11930		11930		11930		11930		11930
	11940	50.3034		11940		11940		11940		11940		11940
	11950	50.2703		11950		11950		11950		11950		11950
	11960	50.1719		11960		11960		11960		11960		11960
	11970	49.9838		11970		11970		11970		11970		11970
	11980	50.1203		11980		11980		11980		11980		11980
	11990	50.09		11990		11990		11990		11990		11990
	12000	50.0678		12000		12000		12000		12000		12000
	12010	50.1138		12010		12010		12010		12010		12010
	12020	49.979		12020		12020		12020		12020		12020
	12030	50.0575		12030		12030		12030		12030		12030
	12040	50.2468		12040		12040		12040		12040		12040
	12050	49.988		12050		12050		12050		12050		12050
	12060	50.1552		12060		12060		12060		12060		12060
	12070	49.948		12070		12070		12070		12070		12070
	12080	50.0342		12080		12080		12080		12080		12080
	12090	50.1906		12090		12090		12090		12090		12090
	12100	49.8972		12100		12100		12100		12100		12100
	12110	49.7438		12110		12110		12110		12110		12110
	12120	49.8009		12120		12120		12120		12120		12120
	12130	49.5306		12130		12130		12130		12130		12130
	12140	49.1833		12140		12140		12140		12140		12140
	12150	49.0471		12150		12150		12150		12150		12150
	12160	48.6957		12160		12160		12160		12160		12160
	12170	48.4499		12170		12170		12170		12170		12170
	12180	48.1441		12180		12180		12180		12180		12180
	12190	48.0269		12190		12190		12190		12190		12190
	12200	47.6838		12200		12200		12200		12200		12200
	12210	47.4873		12210		12210		12210		12210		12210
	12220	47.6189		12220		12220		12220		12220		12220
	12230	47.5977		12230		12230		12230		12230		12230
	12240	47.5395		12240		12240		12240		12240		12240
	12250	47.3175		12250		12250		12250		12250		12250
	12260	47.476		12260		12260		12260		12260		12260
	12270	47.2046		12270		12270		12270		12270		12270
	12280	47.3368		12280		12280		12280		12280		12280
	12290	47.1844		12290		12290		12290		12290		12290
	12300	47.0868		12300		12300		12300		12300		12300
	12310	47.0092		12310		12310		12310		12310		12310
	12320	47.0874		12320		12320		12320		12320		12320
	12330	46.7827		12330		12330		12330		12330		12330
	12340	46.8484		12340		12340		12340		12340		12340
	12350	46.8057		12350		12350		12350		12350		12350
	12360	46.8088		12360		12360		12360		12360		12360
	12370	46.8304		12370		12370		12370		12370		12370
	12380	46.884		12380		12380		12380		12380		12380
	12390	46.7318		12390		12390		12390		12390		12390
	12400	46.806		12400		12400		12400		12400		12400
	12410	46.8272		12410		12410		12410		12410		12410
	12420	46.6865		12420		12420		12420		12420		12420
	12430	46.6966		12430		12430		12430		12430		12430
	12440	46.5292		12440		12440		12440		12440		12440
	12450	46.6016		12450		12450		12450		12450		12450
	12460	46.5478		12460		12460		12460		12460		12460
	12470	46.4397		12470		12470		12470		12470		12470
	12480	46.4315		12480		12480		12480		12480		12480
	12490	46.3228		12490		12490		12490		12490		12490
	12500	46.5669		12500		12500		12500		12500		12500
	12510	46.3633		12510		12510		12510		12510		12510
	12520	46.3203		12520		12520		12520		12520		12520
	12530	46.2422		12530		12530		12530		12530		12530
	12540	46.2343		12540		12540		12540		12540		12540
	12550	46.2414		12550		12550		12550		12550		12550
	12560	46.1768		12560		12560		12560		12560		12560
	12570	46.1989		12570		12570		12570		12570		12570
	12580	46.081		12580		12580		12580		12580		12580
	12590	46.2001		12590		12590		12590		12590		12590
	12600	46.1379		12600		12600		12600		12600		12600
	12610	46.0089		12610		12610		12610		12610		12610
	12620	46.0493		12620		12620		12620		12620		12620
	12630	45.972		12630		12630		12630		12630		12630
	12640	45.9439		12640		12640		12640		12640		12640
	12650	46.0539		12650		12650		12650		12650		12650
	12660	45.9055		12660		12660		12660		12660		12660
	12670	45.929		12670		12670		12670		12670		12670
	12680	45.8672		12680		12680		12680		12680		12680
	12690	45.8198		12690		12690		12690		12690		12690
	12700	45.7831		12700		12700		12700		12700		12700
	12710	45.8102		12710		12710		12710		12710		12710
	12720	45.7359		12720		12720		12720		12720		12720
	12730	45.7741		12730		12730		12730		12730		12730
	12740	45.7642		12740		12740		12740		12740		12740
	12750	45.6856		12750		12750		12750		12750		12750
	12760	45.5893		12760		12760		12760		12760		12760
	12770	45.4885		12770		12770		12770		12770		12770
	12780	45.5686		12780		12780		12780		12780		12780
	12790	45.4872		12790		12790		12790		12790		12790
	12800	45.3884		12800		12800		12800		12800		12800
	12810	45.5846		12810		12810		12810		12810		12810
	12820	45.4503		12820		12820		12820		12820		12820
	12830	45.539		12830		12830		12830		12830		12830
	12840	45.3638		12840		12840		12840		12840		12840
	12850	45.3517		12850		12850		12850		12850		12850
	12860	45.4591		12860		12860		12860		12860		12860
	12870	45.4061		12870		12870		12870		12870		12870
	12880	45.325		12880		12880		12880		12880		12880
	12890	45.213		12890		12890		12890		12890		12890
	12900	45.2453		12900		12900		12900		12900		12900
	12910	45.14		12910		12910		12910		12910		12910
	12920	45.1188		12920		12920		12920		12920		12920
	12930	45.0616		12930		12930		12930		12930		12930
	12940	45.1322		12940		12940		12940		12940		12940
	12950	44.997		12950		12950		12950		12950		12950
	12960	44.9388		12960		12960		12960		12960		12960
	12970	45.0107		12970		12970		12970		12970		12970
	12980	44.8545		12980		12980		12980		12980		12980
	12990	45.0091		12990		12990		12990		12990		12990
	13000	44.8107		13000		13000		13000		13000		13000
	13010	44.904		13010		13010		13010		13010		13010
	13020	44.966		13020		13020		13020		13020		13020
	13030	44.7485		13030		13030		13030		13030		13030
	13040	44.7878		13040		13040		13040		13040		13040
	13050	44.6477		13050		13050		13050		13050		13050
	13060	44.6329		13060		13060		13060		13060		13060
	13070	44.6656		13070		13070		13070		13070		13070
	13080	44.5151		13080		13080		13080		13080		13080
	13090	44.7469		13090		13090		13090		13090		13090
	13100	44.621		13100		13100		13100		13100		13100
	13110	44.7572		13110		13110		13110		13110		13110
	13120	44.5324		13120		13120		13120		13120		13120
	13130	44.5135		13130		13130		13130		13130		13130
	13140	44.4068		13140		13140		13140		13140		13140
	13150	44.5147		13150		13150		13150		13150		13150
	13160	44.4968		13160		13160		13160		13160		13160
	13170	44.4734		13170		13170		13170		13170		13170
	13180	44.213		13180		13180		13180		13180		13180
	13190	44.1844		13190		13190		13190		13190		13190
	13200	44.2989		13200		13200		13200		13200		13200
	13210	44.3338		13210		13210		13210		13210		13210
	13220	44.2261		13220		13220		13220		13220		13220
	13230	44.2181		13230		13230		13230		13230		13230
	13240	44.2257		13240		13240		13240		13240		13240
	13250	44.3052		13250		13250		13250		13250		13250
	13260	44.0827		13260		13260		13260		13260		13260
	13270	44.1855		13270		13270		13270		13270		13270
	13280	44.0754		13280		13280		13280		13280		13280
	13290	44.0395		13290		13290		13290		13290		13290
	13300	44.0876		13300		13300		13300		13300		13300
	13310	44.0174		13310		13310		13310		13310		13310
	13320	44.129		13320		13320		13320		13320		13320
	13330	44.0316		13330		13330		13330		13330		13330
	13340	44.0392		13340		13340		13340		13340		13340
	13350	44.0765		13350		13350		13350		13350		13350
	13360	43.7464		13360		13360		13360		13360		13360
	13370	44.0184		13370		13370		13370		13370		13370
	13380	43.719		13380		13380		13380		13380		13380
	13390	43.7262		13390		13390		13390		13390		13390
	13400	43.7209		13400		13400		13400		13400		13400
	13410	43.7491		13410		13410		13410		13410		13410
	13420	43.63		13420		13420		13420		13420		13420
	13430	43.5525		13430		13430		13430		13430		13430
	13440	43.7045		13440		13440		13440		13440		13440
	13450	43.7408		13450		13450		13450		13450		13450
	13460	43.706		13460		13460		13460		13460		13460
	13470	43.4933		13470		13470		13470		13470		13470
	13480	43.6616		13480		13480		13480		13480		13480
	13490	43.4945		13490		13490		13490		13490		13490
	13500	43.5297		13500		13500		13500		13500		13500
	13510	43.3118		13510		13510		13510		13510		13510
	13520	43.5063		13520		13520		13520		13520		13520
	13530	43.4046		13530		13530		13530		13530		13530
	13540	43.4363		13540		13540		13540		13540		13540
	13550	43.3299		13550		13550		13550		13550		13550
	13560	43.3261		13560		13560		13560		13560		13560
	13570	43.1051		13570		13570		13570		13570		13570
	13580	43.2467		13580		13580		13580		13580		13580
	13590	43.1931		13590		13590		13590		13590		13590
	13600	43.1503		13600		13600		13600		13600		13600
	13610	43.0662		13610		13610		13610		13610		13610
	13620	43.3039		13620		13620		13620		13620		13620
	13630	43.169		13630		13630		13630		13630		13630
	13640	42.97		13640		13640		13640		13640		13640
	13650	42.9701		13650		13650		13650		13650		13650
	13660	42.9856		13660		13660		13660		13660		13660
	13670	43.083		13670		13670		13670		13670		13670
	13680	43.0462		13680		13680		13680		13680		13680
	13690	43.1648		13690		13690		13690		13690		13690
	13700	42.8275		13700		13700		13700		13700		13700
	13710	42.6542		13710		13710		13710		13710		13710
	13720	42.7933		13720		13720		13720		13720		13720
	13730	42.8735		13730		13730		13730		13730		13730
	13740	42.8534		13740		13740		13740		13740		13740
	13750	42.9551		13750		13750		13750		13750		13750
	13760	42.7545		13760		13760		13760		13760		13760
	13770	42.6474		13770		13770		13770		13770		13770
	13780	42.8363		13780		13780		13780		13780		13780
	13790	42.6104		13790		13790		13790		13790		13790
	13800	42.5647		13800		13800		13800		13800		13800
	13810	42.7038		13810		13810		13810		13810		13810
	13820	42.5234		13820		13820		13820		13820		13820
	13830	42.4183		13830		13830		13830		13830		13830
	13840	42.6302		13840		13840		13840		13840		13840
	13850	42.5055		13850		13850		13850		13850		13850
	13860	42.426		13860		13860		13860		13860		13860
	13870	42.4339		13870		13870		13870		13870		13870
	13880	42.5746		13880		13880		13880		13880		13880
	13890	42.4512		13890		13890		13890		13890		13890
	13900	42.3232		13900		13900		13900		13900		13900
	13910	42.3542		13910		13910		13910		13910		13910
	13920	42.2049		13920		13920		13920		13920		13920
	13930	42.4013		13930		13930		13930		13930		13930
	13940	42.2052		13940		13940		13940		13940		13940
	13950	42.2523		13950		13950		13950		13950		13950
	13960	42.2023		13960		13960		13960		13960		13960
	13970	42.1436		13970		13970		13970		13970		13970
	13980	42.1575		13980		13980		13980		13980		13980
	13990	42.0312		13990		13990		13990		13990		13990
	14000	42.1841		14000		14000		14000		14000		14000
	14010	42.0504		14010		14010		14010		14010		14010
	14020	41.9055		14020		14020		14020		14020		14020
	14030	42.0098		14030		14030		14030		14030		14030
	14040	41.7818		14040		14040		14040		14040		14040
	14050	41.9806		14050		14050		14050		14050		14050
	14060	41.9087		14060		14060		14060		14060		14060
	14070	41.9132		14070		14070		14070		14070		14070
	14080	41.7644		14080		14080		14080		14080		14080
	14090	42.03		14090		14090		14090		14090		14090
	14100	41.6752		14100		14100		14100		14100		14100
	14110	42.0316		14110		14110		14110		14110		14110
	14120	41.6365		14120		14120		14120		14120		14120
	14130	41.693		14130		14130		14130		14130		14130
	14140	41.595		14140		14140		14140		14140		14140
	14150	41.8055		14150		14150		14150		14150		14150
	14160	41.6686		14160		14160		14160		14160		14160
	14170	41.6542		14170		14170		14170		14170		14170
	14180	41.3483		14180		14180		14180		14180		14180
	14190	41.6209		14190		14190		14190		14190		14190
	14200	41.6888		14200		14200		14200		14200		14200
	14210	41.5162		14210		14210		14210		14210		14210
	14220	41.6487		14220		14220		14220		14220		14220
	14230	41.6283		14230		14230		14230		14230		14230
	14240	41.5511		14240		14240		14240		14240		14240
	14250	41.3754		14250		14250		14250		14250		14250
	14260	41.5703		14260		14260		14260		14260		14260
	14270	41.4475		14270		14270		14270		14270		14270
	14280	41.4079		14280		14280		14280		14280		14280
	14290	41.2798		14290		14290		14290		14290		14290
	14300	41.3232		14300		14300		14300		14300		14300
	14310	41.3745		14310		14310		14310		14310		14310
	14320	41.4536		14320		14320		14320		14320		14320
	14330	41.2682		14330		14330		14330		14330		14330
	14340	41.3511		14340		14340		14340		14340		14340
	14350	41.203		14350		14350		14350		14350		14350
	14360	41.2567		14360		14360		14360		14360		14360
	14370	40.8966		14370		14370		14370		14370		14370
	14380	41.0208		14380		14380		14380		14380		14380
	14390	41.1522		14390		14390		14390		14390		14390
	14400	41.1052		14400		14400		14400		14400		14400
	14410	41.0196		14410		14410		14410		14410		14410
	14420	41.0316		14420		14420		14420		14420		14420
	14430	41.0785		14430		14430		14430		14430		14430
	14440	41.1196		14440		14440		14440		14440		14440
	14450	40.8047		14450		14450		14450		14450		14450
	14460	40.8104		14460		14460		14460		14460		14460
	14470	41.1148		14470		14470		14470		14470		14470
	14480	40.7961		14480		14480		14480		14480		14480
	14490	40.8876		14490		14490		14490		14490		14490
	14500	40.9395		14500		14500		14500		14500		14500
	14510	40.7584		14510		14510		14510		14510		14510
	14520	40.7463		14520		14520		14520		14520		14520
	14530	40.8802		14530		14530		14530		14530		14530
	14540	40.7196		14540		14540		14540		14540		14540
	14550	40.614		14550		14550		14550		14550		14550
	14560	40.8315		14560		14560		14560		14560		14560
	14570	40.6068		14570		14570		14570		14570		14570
	14580	40.6896		14580		14580		14580		14580		14580
	14590	40.5174		14590		14590		14590		14590		14590
	14600	40.4937		14600		14600		14600		14600		14600
	14610	40.6214		14610		14610		14610		14610		14610
	14620	40.5402		14620		14620		14620		14620		14620
	14630	40.4814		14630		14630		14630		14630		14630
	14640	40.2892		14640		14640		14640		14640		14640
	14650	40.4631		14650		14650		14650		14650		14650
	14660	40.3892		14660		14660		14660		14660		14660
	14670	40.5198		14670		14670		14670		14670		14670
	14680	40.3479		14680		14680		14680		14680		14680
	14690	40.5779		14690		14690		14690		14690		14690
	14700	40.3438		14700		14700		14700		14700		14700
	14710	40.157		14710		14710		14710		14710		14710
	14720	40.3077		14720		14720		14720		14720		14720
	14730	40.2691		14730		14730		14730		14730		14730
	14740	40.1864		14740		14740		14740		14740		14740
	14750	40.1659		14750		14750		14750		14750		14750
	14760	40.1655		14760		14760		14760		14760		14760
	14770	40.1433		14770		14770		14770		14770		14770
	14780	39.978		14780		14780		14780		14780		14780
	14790	40.132		14790		14790		14790		14790		14790
	14800	40.0792		14800		14800		14800		14800		14800
	14810	40.0901		14810		14810		14810		14810		14810
	14820	40.1424		14820		14820		14820		14820		14820
	14830	40.0906		14830		14830		14830		14830		14830
	14840	39.9861		14840		14840		14840		14840		14840
	14850	39.9865		14850		14850		14850		14850		14850
	14860	39.9204		14860		14860		14860		14860		14860
	14870	39.9999		14870		14870		14870		14870		14870
	14880	39.8656		14880		14880		14880		14880		14880
	14890	39.9066		14890		14890		14890		14890		14890
	14900	39.9403		14900		14900		14900		14900		14900
	14910	40.0995		14910		14910		14910		14910		14910
	14920	39.9675		14920		14920		14920		14920		14920
	14930	39.6244		14930		14930		14930		14930		14930
	14940	39.7852		14940		14940		14940		14940		14940
	14950	39.5893		14950		14950		14950		14950		14950
	14960	39.6308		14960		14960		14960		14960		14960
	14970	39.7306		14970		14970		14970		14970		14970
	14980	39.6749		14980		14980		14980		14980		14980
	14990	39.532		14990		14990		14990		14990		14990
	15000	39.562		15000		15000		15000		15000		15000
	15010	39.4231		15010		15010		15010		15010		15010
	15020	39.5501		15020		15020		15020		15020		15020
	15030	39.5262		15030		15030		15030		15030		15030
	15040	39.5001		15040		15040		15040		15040		15040
	15050	39.3261		15050		15050		15050		15050		15050
	15060	39.5234		15060		15060		15060		15060		15060
	15070	39.3203		15070		15070		15070		15070		15070
	15080	39.472		15080		15080		15080		15080		15080
	15090	39.4198		15090		15090		15090		15090		15090
	15100	39.5401		15100		15100		15100		15100		15100
	15110	39.3595		15110		15110		15110		15110		15110
	15120	39.2681		15120		15120		15120		15120		15120
	15130	39.3743		15130		15130		15130		15130		15130
	15140	39.1777		15140		15140		15140		15140		15140
	15150	39.1539		15150		15150		15150		15150		15150
	15160	39.393		15160		15160		15160		15160		15160
	15170	39.29		15170		15170		15170		15170		15170
	15180	39.1422		15180		15180		15180		15180		15180
	15190	38.9155		15190		15190		15190		15190		15190
	15200	39.2377		15200		15200		15200		15200		15200
	15210	39.1242		15210		15210		15210		15210		15210
	15220	38.9849		15220		15220		15220		15220		15220
	15230	39.1652		15230		15230		15230		15230		15230
	15240	38.9199		15240		15240		15240		15240		15240
	15250	39.1843		15250		15250		15250		15250		15250
	15260	38.9002		15260		15260		15260		15260		15260
	15270	39.0773		15270		15270		15270		15270		15270
	15280	38.9538		15280		15280		15280		15280		15280
	15290	38.7725		15290		15290		15290		15290		15290
	15300	38.9769		15300		15300		15300		15300		15300
	15310	38.8547		15310		15310		15310		15310		15310
	15320	38.7401		15320		15320		15320		15320		15320
	15330	38.8317		15330		15330		15330		15330		15330
	15340	38.6949		15340		15340		15340		15340		15340
	15350	38.8082		15350		15350		15350		15350		15350
	15360	38.8274		15360		15360		15360		15360		15360
	15370	38.4887		15370		15370		15370		15370		15370
	15380	38.6536		15380		15380		15380		15380		15380
	15390	38.5418		15390		15390		15390		15390		15390
	15400	38.5596		15400		15400		15400		15400		15400
	15410	38.497		15410		15410		15410		15410		15410
	15420	38.6394		15420		15420		15420		15420		15420
	15430	38.6614		15430		15430		15430		15430		15430
	15440	38.5021		15440		15440		15440		15440		15440
	15450	38.5112		15450		15450		15450		15450		15450
	15460	38.4602		15460		15460		15460		15460		15460
	15470	38.3944		15470		15470		15470		15470		15470
	15480	38.2893		15480		15480		15480		15480		15480
	15490	38.5103		15490		15490		15490		15490		15490
	15500	38.3248		15500		15500		15500		15500		15500
	15510	38.4417		15510		15510		15510		15510		15510
	15520	38.3881		15520		15520		15520		15520		15520
	15530	38.3274		15530		15530		15530		15530		15530
	15540	38.1008		15540		15540		15540		15540		15540
	15550	38.2298		15550		15550		15550		15550		15550
	15560	38.272		15560		15560		15560		15560		15560
	15570	38.4139		15570		15570		15570		15570		15570
	15580	38.0341		15580		15580		15580		15580		15580
	15590	38.318		15590		15590		15590		15590		15590
	15600	38.0546		15600		15600		15600		15600		15600
	15610	38.1594		15610		15610		15610		15610		15610
	15620	38.1792		15620		15620		15620		15620		15620
	15630	38.0727		15630		15630		15630		15630		15630
	15640	38.0411		15640		15640		15640		15640		15640
	15650	38.0958		15650		15650		15650		15650		15650
	15660	38.0556		15660		15660		15660		15660		15660
	15670	37.8937		15670		15670		15670		15670		15670
	15680	38.1286		15680		15680		15680		15680		15680
	15690	38.0756		15690		15690		15690		15690		15690
	15700	37.9138		15700		15700		15700		15700		15700
	15710	38.0484		15710		15710		15710		15710		15710
	15720	37.9613		15720		15720		15720		15720		15720
	15730	38.1287		15730		15730		15730		15730		15730
	15740	37.9764		15740		15740		15740		15740		15740
	15750	37.9206		15750		15750		15750		15750		15750
	15760	37.8507		15760		15760		15760		15760		15760
	15770	37.8518		15770		15770		15770		15770		15770
	15780	37.8808		15780		15780		15780		15780		15780
	15790	37.7762		15790		15790		15790		15790		15790
	15800	37.7263		15800		15800		15800		15800		15800
	15810	37.6475		15810		15810		15810		15810		15810
	15820	37.7357		15820		15820		15820		15820		15820
	15830	37.6262		15830		15830		15830		15830		15830
	15840	37.5763		15840		15840		15840		15840		15840
	15850	37.8494		15850		15850		15850		15850		15850
	15860	37.6522		15860		15860		15860		15860		15860
	15870	37.5748		15870		15870		15870		15870		15870
	15880	37.4567		15880		15880		15880		15880		15880
	15890	37.6495		15890		15890		15890		15890		15890
	15900	37.3761		15900		15900		15900		15900		15900
	15910	37.4788		15910		15910		15910		15910		15910
	15920	37.4573		15920		15920		15920		15920		15920
	15930	37.5122		15930		15930		15930		15930		15930
	15940	37.4462		15940		15940		15940		15940		15940
	15950	37.4497		15950		15950		15950		15950		15950
	15960	37.3589		15960		15960		15960		15960		15960
	15970	37.4223		15970		15970		15970		15970		15970
	15980	37.3108		15980		15980		15980		15980		15980
	15990	37.097		15990		15990		15990		15990		15990
	16000	37.3835		16000		16000		16000		16000		16000
	16010	37.2974		16010		16010		16010		16010		16010
	16020	37.3142		16020		16020		16020		16020		16020
	16030	37.1318		16030		16030		16030		16030		16030
	16040	37.0895		16040		16040		16040		16040		16040
	16050	36.9692		16050		16050		16050		16050		16050
	16060	37.1127		16060		16060		16060		16060		16060
	16070	37.2112		16070		16070		16070		16070		16070
	16080	36.9982		16080		16080		16080		16080		16080
	16090	36.8478		16090		16090		16090		16090		16090
	16100	36.5597		16100		16100		16100		16100		16100
	16110	36.1365		16110		16110		16110		16110		16110
	16120	35.9023		16120		16120		16120		16120		16120
	16130	35.6913		16130		16130		16130		16130		16130
	16140	35.3732		16140		16140		16140		16140		16140
	16150	35.0665		16150		16150		16150		16150		16150
	16160	34.9633		16160		16160		16160		16160		16160
	16170	34.635		16170		16170		16170		16170		16170
	16180	34.6053		16180		16180		16180		16180		16180
	16190	34.3746		16190		16190		16190		16190		16190
	16200	34.2624		16200		16200		16200		16200		16200
	16210	34.1159		16210		16210		16210		16210		16210
	16220	34.1903		16220		16220		16220		16220		16220
	16230	34.1157		16230		16230		16230		16230		16230
	16240	33.6969		16240		16240		16240		16240		16240
	16250	33.811		16250		16250		16250		16250		16250
	16260	33.6413		16260		16260		16260		16260		16260
	16270	33.7189		16270		16270		16270		16270		16270
	16280	33.5301		16280		16280		16280		16280		16280
	16290	33.4905		16290		16290		16290		16290		16290
	16300	33.399		16300		16300		16300		16300		16300
	16310	33.1829		16310		16310		16310		16310		16310
	16320	33.1706		16320		16320		16320		16320		16320
	16330	33.1065		16330		16330		16330		16330		16330
	16340	32.9064		16340		16340		16340		16340		16340
	16350	32.763		16350		16350		16350		16350		16350
	16360	32.652		16360		16360		16360		16360		16360
	16370	32.6879		16370		16370		16370		16370		16370
	16380	32.5174		16380		16380		16380		16380		16380
	16390	32.5737		16390		16390		16390		16390		16390
	16400	32.4244		16400		16400		16400		16400		16400
	16410	32.2495		16410		16410		16410		16410		16410
	16420	32.2413		16420		16420		16420		16420		16420
	16430	32.2062		16430		16430		16430		16430		16430
	16440	32.3726		16440		16440		16440		16440		16440
	16450	32.1551		16450		16450		16450		16450		16450
	16460	31.9747		16460		16460		16460		16460		16460
	16470	31.7528		16470		16470		16470		16470		16470
	16480	31.9288		16480		16480		16480		16480		16480
	16490	31.5537		16490		16490		16490		16490		16490
	16500	31.7774		16500		16500		16500		16500		16500
	16510	31.6623		16510		16510		16510		16510		16510
	16520	31.3693		16520		16520		16520		16520		16520
	16530	31.5592		16530		16530		16530		16530		16530
	16540	31.3384		16540		16540		16540		16540		16540
	16550	31.2245		16550		16550		16550		16550		16550
	16560	31.2762		16560		16560		16560		16560		16560
	16570	31.1598		16570		16570		16570		16570		16570
	16580	31.0423		16580		16580		16580		16580		16580
	16590	30.9073		16590		16590		16590		16590		16590
	16600	30.9619		16600		16600		16600		16600		16600
	16610	30.7109		16610		16610		16610		16610		16610
	16620	30.6369		16620		16620		16620		16620		16620
	16630	30.498		16630		16630		16630		16630		16630
	16640	30.6646		16640		16640		16640		16640		16640
	16650	30.512		16650		16650		16650		16650		16650
	16660	30.3446		16660		16660		16660		16660		16660
	16670	30.4479		16670		16670		16670		16670		16670
	16680	30.3421		16680		16680		16680		16680		16680
	16690	30.0503		16690		16690		16690		16690		16690
	16700	30.0535		16700		16700		16700		16700		16700
	16710	30.1149		16710		16710		16710		16710		16710
	16720	30.0392		16720		16720		16720		16720		16720
	16730	29.7602		16730		16730		16730		16730		16730
	16740	29.8078		16740		16740		16740		16740		16740
	16750	29.8204		16750		16750		16750		16750		16750
	16760	29.587		16760		16760		16760		16760		16760
	16770	29.4328		16770		16770		16770		16770		16770
	16780	29.4919		16780		16780		16780		16780		16780
	16790	29.3561		16790		16790		16790		16790		16790
	16800	29.489		16800		16800		16800		16800		16800
	16810	29.1794		16810		16810		16810		16810		16810
	16820	29.219		16820		16820		16820		16820		16820
	16830	28.9896		16830		16830		16830		16830		16830
	16840	29.0298		16840		16840		16840		16840		16840
	16850	29.1757		16850		16850		16850		16850		16850
	16860	28.9887		16860		16860		16860		16860		16860
	16870	28.9753		16870		16870		16870		16870		16870
	16880	28.8125		16880		16880		16880		16880		16880
	16890	28.937		16890		16890		16890		16890		16890
	16900	28.6873		16900		16900		16900		16900		16900
	16910	28.9555		16910		16910		16910		16910		16910
	16920	28.6634		16920		16920		16920		16920		16920
	16930	28.6527		16930		16930		16930		16930		16930
	16940	28.4766		16940		16940		16940		16940		16940
	16950	28.4418		16950		16950		16950		16950		16950
	16960	28.4386		16960		16960		16960		16960		16960
	16970	28.3972		16970		16970		16970		16970		16970
	16980	28.0773		16980		16980		16980		16980		16980
	16990	28.116		16990		16990		16990		16990		16990
	17000	28.0889		17000		17000		17000		17000		17000
	17010	27.9963		17010		17010		17010		17010		17010
	17020	27.9753		17020		17020		17020		17020		17020
	17030	27.7083		17030		17030		17030		17030		17030
	17040	27.8273		17040		17040		17040		17040		17040
	17050	27.748		17050		17050		17050		17050		17050
	17060	27.8088		17060		17060		17060		17060		17060
	17070	27.5986		17070		17070		17070		17070		17070
	17080	27.503		17080		17080		17080		17080		17080
	17090	27.363		17090		17090		17090		17090		17090
	17100	27.3159		17100		17100		17100		17100		17100
	17110	27.2012		17110		17110		17110		17110		17110
	17120	27.3465		17120		17120		17120		17120		17120
	17130	27.2575		17130		17130		17130		17130		17130
	17140	27.0638		17140		17140		17140		17140		17140
	17150	27.0503		17150		17150		17150		17150		17150
	17160	26.9998		17160		17160		17160		17160		17160
	17170	26.9064		17170		17170		17170		17170		17170
	17180	26.7891		17180		17180		17180		17180		17180
	17190	26.9157		17190		17190		17190		17190		17190
	17200	26.621		17200		17200		17200		17200		17200
	17210	26.803		17210		17210		17210		17210		17210
	17220	26.7357		17220		17220		17220		17220		17220
	17230	26.6827		17230		17230		17230		17230		17230
	17240	26.6594		17240		17240		17240		17240		17240
	17250	26.3952		17250		17250		17250		17250		17250
	17260	26.3651		17260		17260		17260		17260		17260
	17270	26.2957		17270		17270		17270		17270		17270
	17280	26.3793		17280		17280		17280		17280		17280
	17290	26.2432		17290		17290		17290		17290		17290
	17300	26.2182		17300		17300		17300		17300		17300
	17310	26.1275		17310		17310		17310		17310		17310
	17320	25.873		17320		17320		17320		17320		17320
	17330	25.8987		17330		17330		17330		17330		17330
	17340	25.8353		17340		17340		17340		17340		17340
	17350	25.8215		17350		17350		17350		17350		17350
	17360	25.7683		17360		17360		17360		17360		17360
	17370	25.7945		17370		17370		17370		17370		17370
	17380	25.7092		17380		17380		17380		17380		17380
	17390	25.6544		17390		17390		17390		17390		17390
	17400	25.6603		17400		17400		17400		17400		17400
	17410	25.4408		17410		17410		17410		17410		17410
	17420	25.2992		17420		17420		17420		17420		17420
	17430	25.3108		17430		17430		17430		17430		17430
	17440	25.2516		17440		17440		17440		17440		17440
	17450	25.0859		17450		17450		17450		17450		17450
	17460	25.1103		17460		17460		17460		17460		17460
	17470	25.1558		17470		17470		17470		17470		17470
	17480	25.1538		17480		17480		17480		17480		17480
	17490	25.1275		17490		17490		17490		17490		17490
	17500	24.9303		17500		17500		17500		17500		17500
	17510	24.8899		17510		17510		17510		17510		17510
	17520	24.6805		17520		17520		17520		17520		17520
	17530	24.9913		17530		17530		17530		17530		17530
	17540	24.8362		17540		17540		17540		17540		17540
	17550	24.6315		17550		17550		17550		17550		17550
	17560	24.6225		17560		17560		17560		17560		17560
	17570	24.5691		17570		17570		17570		17570		17570
	17580	24.4806		17580		17580		17580		17580		17580
	17590	24.4721		17590		17590		17590		17590		17590
	17600	24.5823		17600		17600		17600		17600		17600
	17610	24.3901		17610		17610		17610		17610		17610
	17620	24.2785		17620		17620		17620		17620		17620
	17630	24.2934		17630		17630		17630		17630		17630
	17640	24.2136		17640		17640		17640		17640		17640
	17650	24.1958		17650		17650		17650		17650		17650
	17660	24.1442		17660		17660		17660		17660		17660
	17670	24.115		17670		17670		17670		17670		17670
	17680	24.0118		17680		17680		17680		17680		17680
	17690	24.0178		17690		17690		17690		17690		17690
	17700	23.8097		17700		17700		17700		17700		17700
	17710	23.8914		17710		17710		17710		17710		17710
	17720	23.9638		17720		17720		17720		17720		17720
	17730	23.7834		17730		17730		17730		17730		17730
	17740	23.6095		17740		17740		17740		17740		17740
	17750	23.4512		17750		17750		17750		17750		17750
	17760	23.2403		17760		17760		17760		17760		17760
	17770	23.1471		17770		17770		17770		17770		17770
	17780	22.9672		17780		17780		17780		17780		17780
	17790	22.5934		17790		17790		17790		17790		17790
	17800	22.3102		17800		17800		17800		17800		17800
	17810	22.0503		17810		17810		17810		17810		17810
	17820	21.9435		17820		17820		17820		17820		17820
	17830	21.6213		17830		17830		17830		17830		17830
	17840	21.4009		17840		17840		17840		17840		17840
	17850	21.0092		17850		17850		17850		17850		17850
	17860	21.1098		17860		17860		17860		17860		17860
	17870	20.7449		17870		17870		17870		17870		17870
	17880	20.3851		17880		17880		17880		17880		17880
	17890	20.1521		17890		17890		17890		17890		17890
	17900	19.8548		17900		17900		17900		17900		17900
	17910	19.6664		17910		17910		17910		17910		17910
	17920	19.5864		17920		17920		17920		17920		17920
	17930	19.5173		17930		17930		17930		17930		17930
	17940	19.5013		17940		17940		17940		17940		17940
	17950	19.14		17950		17950		17950		17950		17950
	17960	18.9066		17960		17960		17960		17960		17960
	17970	19.0224		17970		17970		17970		17970		17970
	17980	18.6234		17980		17980		17980		17980		17980
	17990	18.4821		17990		17990		17990		17990		17990
	18000	18.2803		18000		18000		18000		18000		18000
	18010	18.1644		18010		18010		18010		18010		18010
	18020	17.9223		18020		18020		18020		18020		18020
	18030	17.7845		18030		18030		18030		18030		18030
	18040	17.657		18040		18040		18040		18040		18040
	18050	17.6404		18050		18050		18050		18050		18050
	18060	17.4772		18060		18060		18060		18060		18060
	18070	17.2723		18070		18070		18070		18070		18070
	18080	17.2694		18080		18080		18080		18080		18080
	18090	16.9925		18090		18090		18090		18090		18090
	18100	16.8479		18100		18100		18100		18100		18100
	18110	16.6402		18110		18110		18110		18110		18110
	18120	16.6164		18120		18120		18120		18120		18120
	18130	16.7446		18130		18130		18130		18130		18130
	18140	16.4978		18140		18140		18140		18140		18140
	18150	16.139		18150		18150		18150		18150		18150
	18160	16.0067		18160		18160		18160		18160		18160
	18170	16.0053		18170		18170		18170		18170		18170
	18180	15.8217		18180		18180		18180		18180		18180
	18190	15.7645		18190		18190		18190		18190		18190
	18200	15.5664		18200		18200		18200		18200		18200
	18210	15.4419		18210		18210		18210		18210		18210
	18220	15.4745		18220		18220		18220		18220		18220
	18230	15.236		18230		18230		18230		18230		18230
	18240	15.1221		18240		18240		18240		18240		18240
	18250	15.1083		18250		18250		18250		18250		18250
	18260	14.8247		18260		18260		18260		18260		18260
	18270	14.802		18270		18270		18270		18270		18270
	18280	14.6137		18280		18280		18280		18280		18280
	18290	14.564		18290		18290		18290		18290		18290
	18300	14.4175		18300		18300		18300		18300		18300
	18310	14.4082		18310		18310		18310		18310		18310
	18320	14.1468		18320		18320		18320		18320		18320
	18330	14.0896		18330		18330		18330		18330		18330
	18340	13.8849		18340		18340		18340		18340		18340
	18350	13.8508		18350		18350		18350		18350		18350
	18360	13.9509		18360		18360		18360		18360		18360
	18370	13.9379		18370		18370		18370		18370		18370
	18380	13.6397		18380		18380		18380		18380		18380
	18390	13.647		18390		18390		18390		18390		18390
	18400	13.4128		18400		18400		18400		18400		18400
	18410	13.4458		18410		18410		18410		18410		18410
	18420	13.2409		18420		18420		18420		18420		18420
	18430	13.0993		18430		18430		18430		18430		18430
	18440	12.9337		18440		18440		18440		18440		18440
	18450	13.07		18450		18450		18450		18450		18450
	18460	12.982		18460		18460		18460		18460		18460
	18470	12.9076		18470		18470		18470		18470		18470
	18480	12.7664		18480		18480		18480		18480		18480
	18490	12.5798		18490		18490		18490		18490		18490
	18500	12.5105		18500		18500		18500		18500		18500
	18510	12.4217		18510		18510		18510		18510		18510
	18520	12.557		18520		18520		18520		18520		18520
	18530	12.2273		18530		18530		18530		18530		18530
	18540	12.2273		18540		18540		18540		18540		18540
	18550	12.2453		18550		18550		18550		18550		18550
	18560	12.0699		18560		18560		18560		18560		18560
	18570	12.0289		18570		18570		18570		18570		18570
	18580	11.815		18580		18580		18580		18580		18580
	18590	11.7399		18590		18590		18590		18590		18590
	18600	11.8301		18600		18600		18600		18600		18600
	18610	11.7092		18610		18610		18610		18610		18610
	18620	11.4532		18620		18620		18620		18620		18620
	18630	11.3796		18630		18630		18630		18630		18630
	18640	11.3012		18640		18640		18640		18640		18640
	18650	11.2988		18650		18650		18650		18650		18650
	18660	11.166		18660		18660		18660		18660		18660
	18670	11.1275		18670		18670		18670		18670		18670
	18680	11.0466		18680		18680		18680		18680		18680
	18690	10.9285		18690		18690		18690		18690		18690
	18700	10.9193		18700		18700		18700		18700		18700
	18710	10.8097		18710		18710		18710		18710		18710
	18720	10.9448		18720		18720		18720		18720		18720
	18730	10.6381		18730		18730		18730		18730		18730
	18740	10.5701		18740		18740		18740		18740		18740
	18750	10.5276		18750		18750		18750		18750		18750
	18760	10.5811		18760		18760		18760		18760		18760
	18770	10.4004		18770		18770		18770		18770		18770
	18780	10.3451		18780		18780		18780		18780		18780
	18790	10.1664		18790		18790		18790		18790		18790
	18800	9.95195		18800		18800		18800		18800		18800
	18810	10.0066		18810		18810		18810		18810		18810
	18820	9.7194		18820		18820		18820		18820		18820
	18830	9.56451		18830		18830		18830		18830		18830
	18840	9.57635		18840		18840		18840		18840		18840
	18850	9.31744		18850		18850		18850		18850		18850
	18860	9.19894		18860		18860		18860		18860		18860
	18870	9.27686		18870		18870		18870		18870		18870
	18880	8.85128		18880		18880		18880		18880		18880
	18890	8.87237		18890		18890		18890		18890		18890
	18900	8.75212		18900		18900		18900		18900		18900
	18910	8.59427		18910		18910		18910		18910		18910
	18920	8.31798		18920		18920		18920		18920		18920
	18930	8.24278		18930		18930		18930		18930		18930
	18940	8.01308		18940		18940		18940		18940		18940
	18950	8.0864		18950		18950		18950		18950		18950
	18960	7.91532		18960		18960		18960		18960		18960
	18970	7.79964		18970		18970		18970		18970		18970
	18980	7.62987		18980		18980		18980		18980		18980
	18990	7.24722		18990		18990		18990		18990		18990
	19000	7.30011		19000		19000		19000		19000		19000
	19010	7.22524		19010		19010		19010		19010		19010
	19020	7.1296		19020		19020		19020		19020		19020
	19030	6.99181		19030		19030		19030		19030		19030
	19040	6.84559		19040		19040		19040		19040		19040
	19050	6.78896		19050		19050		19050		19050		19050
	19060	6.6394		19060		19060		19060		19060		19060
	19070	6.5652		19070		19070		19070		19070		19070
	19080	6.41732		19080		19080		19080		19080		19080
	19090	6.15991		19090		19090		19090		19090		19090
	19100	6.03074		19100		19100		19100		19100		19100
	19110	5.92341		19110		19110		19110		19110		19110
	19120	5.91214		19120		19120		19120		19120		19120
	19130	5.99429		19130		19130		19130		19130		19130
	19140	5.68711		19140		19140		19140		19140		19140
	19150	5.65815		19150		19150		19150		19150		19150
	19160	5.559		19160		19160		19160		19160		19160
	19170	5.4075		19170		19170		19170		19170		19170
	19180	5.31594		19180		19180		19180		19180		19180
	19190	5.2267		19190		19190		19190		19190		19190
	19200	5.2218		19200		19200		19200		19200		19200
	19210	5.19535		19210		19210		19210		19210		19210
	19220	5.03595		19220		19220		19220		19220		19220
	19230	4.92303		19230		19230		19230		19230		19230
	19240	4.96228		19240		19240		19240		19240		19240
	19250	4.84533		19250		19250		19250		19250		19250
	19260	4.59468		19260		19260		19260		19260		19260
	19270	4.72145		19270		19270		19270		19270		19270
	19280	4.49326		19280		19280		19280		19280		19280
	19290	4.54348		19290		19290		19290		19290		19290
	19300	4.64157		19300		19300		19300		19300		19300
	19310	4.43108		19310		19310		19310		19310		19310
	19320	4.23701		19320		19320		19320		19320		19320
	19330	4.24032		19330		19330		19330		19330		19330
	19340	4.24169		19340		19340		19340		19340		19340
	19350	4.12467		19350		19350		19350		19350		19350
	19360	4.12698		19360		19360		19360		19360		19360
	19370	4.11198		19370		19370		19370		19370		19370
	19380	4.00976		19380		19380		19380		19380		19380
	19390	3.9547		19390		19390		19390		19390		19390
	19400	4.14701		19400		19400		19400		19400		19400
	19410	3.8111		19410		19410		19410		19410		19410
	19420	3.91961		19420		19420		19420		19420		19420
	19430	3.8052		19430		19430		19430		19430		19430
	19440	3.64824		19440		19440		19440		19440		19440
	19450	3.72188		19450		19450		19450		19450		19450
	19460	3.65917		19460		19460		19460		19460		19460
	19470	3.46119		19470		19470		19470		19470		19470
	19480	3.56206		19480		19480		19480		19480		19480
	19490	3.33395		19490		19490		19490		19490		19490
	19500	3.33612		19500		19500		19500		19500		19500
				19510		19510		19510		19510		19510
				19520		19520		19520		19520		19520
				19530		19530		19530		19530		19530
				19540		19540		19540		19540		19540
				19550		19550		19550		19550		19550
				19560		19560		19560		19560		19560
				19570		19570		19570		19570		19570
				19580		19580		19580		19580		19580
				19590		19590		19590		19590		19590
				19600		19600		19600		19600		19600
				19610		19610		19610		19610		19610
				19620		19620		19620		19620		19620
				19630		19630		19630		19630		19630
				19640		19640		19640		19640		19640
				19650		19650		19650		19650		19650
				19660		19660		19660		19660		19660
				19670		19670		19670		19670		19670
				19680		19680		19680		19680		19680
				19690		19690		19690		19690		19690
				19700		19700		19700		19700		19700
				19710		19710		19710		19710		19710
				19720		19720		19720		19720		19720
				19730		19730		19730		19730		19730
				19740		19740		19740		19740		19740
				19750		19750		19750		19750		19750
				19760		19760		19760		19760		19760
				19770		19770		19770		19770		19770
				19780		19780		19780		19780		19780
				19790		19790		19790		19790		19790
				19800		19800		19800		19800		19800
				19810		19810		19810		19810		19810
				19820		19820		19820		19820		19820
				19830		19830		19830		19830		19830
				19840		19840		19840		19840		19840
				19850		19850		19850		19850		19850
				19860		19860		19860		19860		19860
				19870		19870		19870		19870		19870
				19880		19880		19880		19880		19880
				19890		19890		19890		19890		19890
				19900		19900		19900		19900		19900
				19910		19910		19910		19910		19910
				19920		19920		19920		19920		19920
				19930		19930		19930		19930		19930
				19940		19940		19940		19940		19940
				19950		19950		19950		19950		19950
				19960		19960		19960		19960		19960
[truncated: 10,102 more rows]

## Sheet: SFig 3
Supplementary Figure 3
	50 ˚C			60 ˚C			70 ˚C			80 ˚C
	Time	d.e.		Time	d.e.		Time	d.e.		Time	d.e.
	0	0		0	1		0	0		0	0
	0.5	2		0.5	0		0.5	2		0.5	22
	1	2		1	1		1	6		1	36
	2	2		2	2		2	24		2	44
	4	1		4	3		4	44		4	44
	6	1		6	4		6	46		6	44
	10	4		10	9		10	48
	14	12		14	16		14	48

## Sheet: SFig 10b,d
Supplementary Figure 10b,d
	(S)-G2			(R)-G2
	[(S)-G2]	ΔIntensityat 633 nm		[(R)-G2]	ΔIntensityat 633 nm
	0	0		0	0
	1.9802e-07	-42.352		1.9802e-07	-24.12
	3.92157e-07	-81.374		3.92157e-07	-38.23
	5.82524e-07	-112.934		5.82524e-07	-50.95
	7.69231e-07	-138.687		7.69231e-07	-61.01
	9.52381e-07	-160.097		9.52381e-07	-69.63
	1.13208e-06	-177.856		1.39535e-06	-88.4
	1.56682e-06	-208.304		1.81818e-06	-104.26
	1.98198e-06	-227.447		2.22222e-06	-115.56
	2.37885e-06	-240.625		2.6087e-06	-128.52
	2.75862e-06	-250.214		3.33333e-06	-148.04
	3.47107e-06	-263.329		4e-06	-161.9
	4.12698e-06	-270.972		4.61538e-06	-172.43
	4.73282e-06	-276.845		5.71429e-06	-188.94
	5.8156e-06	-284.104		6.66667e-06	-201.24
	6.75497e-06	-289.508		7.5e-06	-210.84
	7.57764e-06	-292.887		8.23529e-06	-220.07
	8.30409e-06	-296.385		9.74359e-06	-231.34
				1.09091e-05	-238.98

## Sheet: SFig 11b,d
Supplementary Figure 11b,d
	(S)-G2			(R)-G2
	[(S)-G2]	ΔIntensityat 633 nm		[(R)-G2]	ΔIntensityat 633 nm
	0	0		0	0
	9.9723e-08	-131.305		9.9723e-08	-123.032
	1.98895e-07	-250.195		1.98895e-07	-244.463
	2.97521e-07	-348.954		2.97521e-07	-344.342
	3.95604e-07	-431.333		3.95604e-07	-430.596
	4.93151e-07	-500.833		4.93151e-07	-502.416
	5.90164e-07	-557.758		5.90164e-07	-560.896
	8.30393e-07	-652.783		8.30393e-07	-651.673
	1.06739e-06	-710.822		1.06739e-06	-708.696
	1.3012e-06	-748.244		1.3012e-06	-741.498
	1.53191e-06	-773.396		1.53191e-06	-765.32
	1.75958e-06	-792.718		1.75958e-06	-781.705
	2.206e-06	-815.915		2.206e-06	-804.473
	2.64093e-06	-834.191		2.64093e-06	-818.966
	3.0648e-06	-845.503		3.0648e-06	-829.183

## Sheet: SFig 29b
Supplementary Figure 29b
	τm (sec)	ln((r+1)/(r-1))
	0.05	0.291906
	0.1	0.575071
	0.15	0.884843
	0.2	1.21631
	0.3	1.61038
	0.4	1.8786
	0.5	2.05501
